# Supplementary material for: 18O-Tracer Metabolomics Reveals Protein Turnover and CDP-Choline Cycle Activity in Differentiating 3T3-L1 Pre-Adipocytes
Source: PLoS One. 2016 Jun 8;11(6):e0157118. doi: 10.1371/journal.pone.0157118 (PMC4898700; doi:10.1371/journal.pone.0157118)
Supplement: S1 Table — (XLSX) [file pone.0157118.s006.xlsx]

## Sheet: Sheet4
S1 Table. LC-QToF Characteristics of identified metabolites.
										M = metline
										L = in-house library
Metabolite	Molecular formula	Exact mass, Da		Modi-fication	Expected m/z	Experimental m/z	error, ppm	Retention time, minutes	Isotope ratio error	ms/ms match
Choline	C5H13NO	103.1		+H	104.107	104.107	-0.6	5.45	<20%	L			metabolite ID	Index	m/z	Ret. Time	p-value	Fold Change	Fold Change	p-value	q-value*	q-value†	Stepdown Bonferroni	Hochberg
Glycerophosphocholine	C8H20NO6P	257.103		+H	258.11	258.11	-1.5	5.31	<20%	L			valine	742	118.085	5.75	2.7351e-06	3.07097	3.07097	2.7351e-06	0.00059352	0.000468631	0.0462	0.0462
3-Methylhisitidine	C7H11N3O2	169.085		+H	170.092	170.092	-4.8	4.6	<20%				lysine	928	130.085	4.31	7.1001e-06	3.91075	3.91075	7.1001e-06	0.000771739	0.000609349	0.1191	0.1191
Nicotinamide	C6H6N2O	122.048		+H	123.055	123.055	-2.6	9.67	<20%	M			iso/leucine	990	132.101	6.86	3.8317e-05	2.41239	2.41239	3.8317e-05	0.00125174	0.000988346	0.6283	0.6283
1-Methylnicotinamide	C7H8N2O	136.064		+H	137.071	137.07	-3.8	6.29	<20%	H			lysine	1309	147.112	4.29	1.498e-05	4.10211	4.10211	1.498e-05	0.000947739	0.000748315	0.2499	0.2498
Folic acid	C19H19N7O6	441.14		+H	442.147	442.145	-4	18.01	<20%	M			methionine	1376	150.057	6.48	1.0907e-06	3.30463	3.30463	1.0907e-06	0.000446356	0.000352433	0.0184	0.0184
Pantothenic Acid	C9H17NO5	219.111		+H	220.118	220.118	-2.3	10.43	<20%	M			methylhistidine	1862	170.09	4.96	5.0667e-05	2.42679	2.42679	5.0667e-05	0.00143136	0.00113017	0.8276	0.8276
Spermidine	C7H19N3	145.158		+H	146.165	146.165	-3.1	3.26	<20%	M			arginine	2040	175.117	4.69	2.2801e-05	3.69909	3.69909	2.2801e-05	0.00102819	0.000811838	0.3773	0.3773
N1-Acetylspermidine	C9H21N3O	187.168		+H	188.176	188.175	-2	4.33	<20%				N1-acetylspermidine	2345	188.174	4.67	8.7625e-05	2.61931	2.61931	8.7625e-05	0.00185145	0.00146187	1	1
Spermine	C10H26N4	202.216		+H	203.223	203.223	-2.3	3.02	<20%	M			spermine	2750	203.221	3.26	0.00097	3.95442	3.95442	0.00097	0.00797975	0.00630064	1	1
Putrescine	C4H12N2	88.1001		+H	89.1073	89.1076	2.9	3.7	<20%				tryptophan	2774	205.094	12.69	0.00455	2.5658	2.5658	0.00455	0.0233107	0.0184056	1	1
Glutathione, reduced	C10H17N3O6S	307.084		+H	308.091	308.091	-1.2	5.48	<20%	L			tripeptide	6985	432.235	6.85	2.7659e-05	4.34748	4.34748	2.7659e-05	0.00109102	0.000861442	0.4569	0.4569
Glutathione, oxidized	C20H32N6O12S2	612.152		+H	613.159	613.157	-4.2	5.31	<20%	L			glutathione, oxidized	10245	613.154	5.76	0.01092	12.0748	12.0748	0.01092	0.0447646	0.0353452	1	1
Cysteineglutathione disulfide	C13H22N4O8S2	426.088		+H	427.095	427.094	-4.1	4.64	<20%
Iso/leucine	C6H13NO2	131.095		+H	132.102	132.102	-2.9	6.3	<20%	L
Lysine	C6H14N2O2	146.106		+H	147.113	147.112	-4	3.96	<20%	L
Methionine	C5H11NO2S	149.051		+H	150.058	150.058	-3.2	5.94	<20%	L
Phenylalanine	C9H11NO2	165.079		+H	166.086	166.086	-2.1	9.37	<20%	L
Threonine	C4H9NO3	119.058		+H	120.066	120.065	-4.3	4.55	<20%	L
Tryptophan	C11H12N2O2	204.09		+H	205.097	205.097	-3	11.76	<20%	L
Valine	C5H11NO2	117.079		+H	118.086	118.086	-2.5	5.3	<20%	L
Alanine	C3H7NO2	89.0477		+H	90.055	90.055	-0.1	5.2	<20%	L
Glutamic acid	C5H9NO4	147.053		+H	148.06	148.06	-4.1	4.57	<20%	L
Glutamine	C5H10N2O3	146.069		+H	147.076	147.076	-3.6	4.54	<20%	L
Tyrosine	C9H11NO3	181.074		+H	182.081	182.081	-1.5	6.13	<20%	L
Arginine	C6H14N4O2	174.112		+H	175.119	175.118	-4.9	4.34	<20%	L
Histidine	C6H9N3O2	155.069		+H	156.077	156.077	-0.3	6.32	<20%	L
Proline	C5H9NO2	115.063		+H	116.071	116.07	-3.7	5.28	<20%	L
Cysteine	C3H7NO2S	121.02		+H	122.027	122.026	-6.9	4.71	<20%
peptide 289.1274	C11H19N3O6	289.127		+H	290.135	290.134	-2.2	5.8	<20%	M-partial
peptide 305.1223	C11H19N3O7	305.122		+H	306.13	306.129	-1.1	5	<20%	M-partial
peptide 248.1008	C9H16N2O6	248.101		+H	249.109	249.107	-3	5.1	<20%	M-partial
peptide 250.0623	C8H14N2O5S1	250.062		+H	251.07	251.069	-3.4	5.6	<20%	M-partial
CDP-choline	C14H26N4O11P2	488.107		+H	489.115	489.112	-4.5	5.7	<20%	M
PC 30:0	C38H76NO8P	705.531		+H	706.539	706.537	-1.6	28.7	<20%	184.03 fragment
PC32:0	C40H80NO8P	733.562		+H	734.57	734.568	-2.4	29	<20%	184.03 fragment
PC 34:1	C42H82NO8P	759.578		+H	760.586	760.584	-1.6	29.3	<20%	184.03 fragment

## Sheet: Final
Spectral feature #	METABOLITE ID	m/z	Ret. Time	p-value	Fold Change	q-value*	Library match (1=in-house library; 2=METLIN)
2987	2-ACETAMIDO-2-DEOXY-BETA-D-GLUCOSYLAMINE	221.116	25.21	0.21447	0.918743	0.328622	1
580	2-AMINO-2-METHYL-PROPANOATE/3-AMINOISOBUTANOATE/4-AMINOBUTANOATE	104.071	4.96	0.95542	1.01	0.775137	1
1196	2-AMINOETHYL DIHYDROGEN PHOSPHATE/ETHANOLAMINE PHOSPHATE	142.025	4.71	5.7855e-05	0.396509	0.00119225	1		Literature cited
63	3,3-DIAMINOPROPANE	75.0912	3.49	0.04184	1.48296	0.0975117	1		*Benjamini, Y., Krieger, A. & Yekutieli, D. (2006) Adaptive linear step-up procedures that control the false discovery rate. Biometrika, 93, 491-507.
742	5-AMINOPENTANOATE/NORVALINE/VALINE	118.085	5.75	2.7351e-06	3.07097	0.000468631	1
921	5-OXO-D-PROLINE	130.048	8.86	0.00011	2.28065	0.00160803	1
1091	ADENINE	136.061	6.9	0.38016	1.07219	0.479552	1
5051	ADENOSINE 5'-MONOPHOSPHATE/2'-DEOXYGUANOSINE 5'-MONOPHOSPHATE	348.067	5.76	0.00078	1.87525	0.00550543	1
341	ALANINE	90.0553	4.96	0.00284	1.49471	0.0131711	1
1605	ALLANTOIN	159.05	5.35	1.8737e-05	4.64519	0.000760741	1
769	ALLOTHREONINE/HOMOSERINE/THREONINE	120.065	4.94	0.00038	1.82266	0.00335799	1
1659	AMINOADIPATE/N-METHYL-L-GLUTARATE	162.074	5.23	0.35248	1.13611	0.459291	1
2040	ARGININE	175.117	4.69	2.2801e-05	3.69909	0.000811838	1
1030	ASPARAGINE	133.06	4.78	0.01327	0.749592	0.0411187	1
1053	ASPARTATE	134.043	4.81	0.05022	0.79966	0.11189	1
743	BETAINE	118.085	6.86	0.00013	1.81674	0.00176341	1
9750	BILIRUBIN	585.267	28.72	0.00172	4.81262	0.00924059	2
6074	BIS(2-ETHYLHEXYL)PHTHALATE	391.282	27.67	0.00393	1.15972	0.0164866	1
1662	CARNITINE	162.111	5.82	0.09248	0.787722	0.177919	1
2457	CITRATE	193.032	6.04	0.00032	8.0925	0.00301311	1
2060	CITRULLINE	176.102	5.1	7.6004e-05	3.81378	0.00135112	1
986	CREATINE	132.075	5.68	0.0329	1.14423	0.0807764	1
675	CREATININE	114.066	5.76	0.00014	2.57146	0.00182673	1
6857	CYSSG	427.093	5.03	0.00111	5.06784	0.00683456	2
2333	CYSTEIC ACID	188.025	6.44	4.0812e-05	5.24749	0.00101925	1
793	CYSTEINE	122.025	5.07	9.4466e-09	9.66474	6.21788e-05	1
8131	CYTIDINE 5'-DIPHOSPHOCHOLINE	489.109	5.71	0.00772	1.45781	0.0272232	1
1275	DEOXYCARNITINE	146.115	9.05	0.00018	0.451121	0.00211896	1
4117	DIMETHYLALLYL PYROPHOSPHATE	298.075	23.11	0.53617	0.848771	0.58743	1
1308	DIMETHYLBENZIMIDAZOLE	147.09	18.52	0.03011	0.683709	0.075775	1
1685	DL-5-HYDROXYLYSINE	163.105	4.27	0.98092	1.00332	0.783547	1
2970	D-PANTOTHENIC ACID	220.117	11.35	0.06891	2.86974	0.142704	1
1651	ETHYL-3-UREIDOPROPIONATE	161.095	25.4	0.04969	0.832509	0.111005	1
7246	FOLIC ACID	442.143	18.69	0.00012	7.66002	0.00168066	1
2224	GALACTITOL	183.085	5.03	4.6912e-06	2.9756	0.000518781	1
1320	GLUTAMIC ACID	148.059	4.98	0.49135	0.957376	0.559327	1
1307	GLUTAMINE	147.075	4.93	0.00029	1.59267	0.00282829	1
4300	GLUTATHIONE	308.089	5.85	0.3257	1.07485	0.436661	1
10245	GLUTATHIONE, OXIDIZED	613.154	5.76	0.01092	12.0748	0.0353452	2
1947	GLYCEROL 2-PHOSPHATE	173.018	4.79	0.03124	0.72196	0.0779178	1
65	GLYCINE	76.0397	4.93	0.05518	0.763455	0.120253	1
1503	HISTIDINE	156.075	4.7	5.5001e-05	2.35431	0.00117393	1
638	HYPOTAURINE	110.026	5	0.08398	0.83548	0.165694	1
1119	HYPOXANTHINE	137.044	9	0.06159	2.44917	0.131122	1
990	ISOLEUCINE/LEUCINE/NORLEUCINE	132.101	6.86	3.8317e-05	2.41239	0.000988346	1
547	L-AMINOCYCLOPROPANE-1-CARBOXYLATE	102.054	4.94	0.00447	1.28346	0.0181369	1
5281	L-OLEOYL-RAC-GLYCEROL	357.297	26.2	0.00063	3.12983	0.00472367	1
1309	LYSINE	147.112	4.29	1.498e-05	4.10211	0.000748315	1
1376	METHIONINE	150.057	6.48	1.0907e-06	3.30463	0.000352433	1
1862	N(PAI)-METHYL-L-HISTIDINE	170.09	4.96	5.0667e-05	2.42679	0.00113017	1
2345	N1-ACETYLSPERMIDINE	188.174	4.67	8.7625e-05	2.61931	0.00146187	2
2997	N-ACETYL-D-GALACTOSAMINE/N-ACETYL-D-GLUCOSAMINE	222.096	5.56	0.89964	1.0081	0.755849	1
4338	N-ACETYLNEURAMINATE	310.112	5.23	0.11066	1.34015	0.203322	1
958	N-ACETYLPUTRESCINE	131.117	5.76	0.44547	1.42045	0.527909	1
11185	NAD	664.109	6.84	0.00012	2.01685	0.00168066	1
2398	NE,NE,NE-TRIMETHYLLYSINE	189.159	5.5	9.4411e-06	3.73474	0.000681864	1
813	NICOTINAMIDE	123.054	10.52	0.00605	2.975	0.0227578	1
11222	NICOTINAMIDE HYPOXANTHINE DINUCLEOTIDE	666.122	6.85	0.14386	1.49908	0.247158	1
4000	OPHTHALMIC ACID	290.132	6.42	1.7146e-05	3.15269	0.000748315	1
1036	ORNITHINE	133.096	4.28	0.00032	3.1126	0.00301311	1
3911	PETROSELINIC ACID	283.261	26.29	0.27324	1.15942	0.389588	1
1757	PHENYLALANINE	166.085	10.16	0.02708	2.86748	0.069985	1
2247	PHOSPHOCHOLINE CHLORIDE	184.071	5.71	0.00024	1.78255	0.00251112	1
2846	PHOSPHOCREATINE/CREATINE PHOSPHATE DIBASIC TETRAHYDRATE	212.041	5.35	6.2023e-05	1.78565	0.0012233	1
7434	PHYLLOQUINONE	451.112	27.41	0.85423	0.996435	0.737784	1
927	PIPECOLIC ACID	130.084	6.88	0.01901	1.45035	0.0535859	1
706	PROLINE	116.07	5.69	0.00104	0.550602	0.00656076	1
336	PUTRESCINE	89.1063	3.91	0.06837	0.684441	0.141914	1
1860	PYRIDOXINE	170.079	6.84	6.1981e-06	2.68329	0.000579121	1
5744	RIBOFLAVIN	377.14	19.72	0.00012	1.69445	0.00168066	1
340	SARCOSINE	90.0539	5.68	0.02379	1.17753	0.0634839	1
598	SERINE	106.05	4.76	0.05428	0.854781	0.11866	1
1279	SPERMIDINE	146.163	3.51	0.0268	1.51941	0.0694225	1
2750	SPERMINE	203.221	3.26	0.00097	3.95442	0.00630064	1
4195	SPHINGANINE	302.303	23.8	0.00583	0.440102	0.0221359	1
12419	SPHINGOMYELIN	731.601	28.65	0.17064	0.759209	0.279287	1
836	TAURINE	126.021	4.82	0.00027	0.691233	0.00271243	1
2158	THEOBROMINE/PARAXANTHINE	181.071	20.14	0.85885	0.973628	0.739561	1
6985	TRIPEPTIDE	432.235	6.85	2.7659e-05	4.34748	0.000861442
2774	TRYPTOPHAN	205.094	12.69	0.00455	2.5658	0.0184056	1
2176	TYROSINE	182.08	6.71	2.6923e-06	3.21111	0.000468631	2
667	URACIL	113.033	6.91	0.05507	1.71403	0.120053	1
1829	URATE	169.033	6.33	3.6488e-05	4.89989	0.000965397	1
1		70.0368	4.99	0.29047	1.58149	0.406562
2		70.0638	5.13	0.57489	1.10075	0.6098
3		70.065	6.9	0.99106	0.997686	0.787018
4		70.0651	4.25	0.00613	1.69762	0.0228975
5		70.0652	5.76	0.00053	0.538668	0.0042227
6		70.0652	28.63	0.07558	1.65113	0.153007
7		70.0744	6.81	0.03616	1.93411	0.0871784
8		70.9783	27.25	0.20056	0.847255	0.313859
9		70.9791	28.99	0.32142	1.17186	0.433052
10		70.9792	3.96	0.00125	4.37004	0.00741632
11		70.9806	30.75	0.76873	1.0478	0.702491
12		70.9812	29.36	0.45141	0.939109	0.532515
13		71.0508	5	0.00264	1.67624	0.0124907
14		71.0592	31.93	0.83858	0.972896	0.73184
15		71.06	27.12	0.19977	1.15163	0.313026
16		71.0616	28.67	0.15958	1.18239	0.266158
17		71.0683	5.69	0.01646	0.657404	0.0481028
18		71.0721	3.25	0.0014	4.64623	0.00798367
19		72.045	4.75	0.02779	0.78291	0.0713919
20		72.0802	7	0.0093	2.45509	0.0312918
21		72.0805	3.93	0.31021	1.11987	0.42386
22		72.0815	5.73	3.7155e-06	3.03023	0.000492021
23		72.9364	6.42	0.00137	2.15196	0.00788665
24		72.9364	7.13	0.79694	1.01652	0.713662
25		73.0292	5.12	0.00622	1.79315	0.0231367
26		73.0632	29.33	0.2036	0.908715	0.317131
27		73.0644	28.42	0.8927	1.00648	0.752909
28		73.0653	30.13	0.71204	0.947102	0.677868
29		73.0845	3.89	0.16127	1.1299	0.268273
30		73.0847	5.76	3.2986e-05	3.08935	0.0009175
31		73.942	5.92	0.41915	0.7952	0.508757
32		73.9445	32	0.24164	0.655914	0.357622
33		74.0025	6.37	9.4653e-05	15.0472	0.00150022
34		74.0245	4.8	0.31391	0.857746	0.42672
35		74.0586	7.77	0.6868	1.22255	0.665398
36		74.0587	28.03	0.27251	2.12977	0.388837
37		74.0594	4.05	0.49774	0.693554	0.563214
38		74.0595	4.88	0.06158	1.41778	0.131121
39		74.0596	6.9	0.33831	0.615127	0.446841
40		74.0607	8.69	0.98069	0.984536	0.783546
41		74.0608	5.95	0.43812	0.60961	0.522897
42		74.061	25.25	0.76134	1.08908	0.699761
43		74.095	5.83	0.83243	0.955696	0.729236
44		74.0951	27.28	0.06882	1.28673	0.142582
45		74.0952	30.36	0.10583	0.917058	0.197021
46		74.0957	31.75	0.29342	0.677394	0.409048
47		74.0958	28.55	0.8487	1.01926	0.735389
48		74.0964	29.91	0.71956	1.12973	0.680219
49		74.9299	6.07	0.05439	0.653266	0.118842
50		74.9308	5.93	0.09183	1.24722	0.177025
51		74.9311	5.41	0.00047	0.626868	0.00387163
52		74.9517	9.25	0.09463	0.184466	0.181143
53		75.0433	28.99	0.93571	0.988463	0.768046
54		75.0433	30.27	0.76347	1.07625	0.700463
55		75.0433	31.05	0.682	1.03295	0.663104
56		75.0435	29.52	0.86438	0.985426	0.741777
57		75.0435	29.6	0.81332	0.975879	0.71998
58		75.0437	31.8	0.40468	0.956185	0.498323
59		75.0446	28.2	0.81246	0.958403	0.719543
60		75.0449	29.85	0.15205	0.845913	0.257422
61		75.0536	6.19	0.70427	0.865116	0.674257
62		75.063	4.92	0.22953	1.36703	0.344818
64		76.0214	5.11	4.4987e-06	7.53518	0.000513746
66		76.0399	18.76	0.00079	3.10868	0.00555254
67		76.0485	29.92	0.60849	0.77	0.628426
68		76.9264	5.89	0.60627	0.774834	0.627551
69		76.9268	4.76	0.17143	0.746556	0.280323
70		76.9276	5.53	0.00725	0.755957	0.0259912
71		76.9992	6.11	0.00214	0.406709	0.0108307
72		76.9996	5.89	0.48498	0.822139	0.555215
73		77.012	6.72	0.00041	2.31144	0.00354341
74		77.0131	10.09	0.01548	2.22003	0.0460138
75		77.0369	10.09	0.02435	2.02665	0.0645657
76		77.0378	27.3	0.15493	0.643192	0.260943
77		77.038	6.76	3.8865e-05	2.28961	0.000993663
78		77.038	25.21	0.80685	1.00932	0.717524
79		78.0416	10.05	0.13032	2.35028	0.228809
80		78.9821	5.93	0.12541	0.845045	0.222345
81		78.9834	9.18	1.8106e-06	0.559613	0.000431998
82		78.9846	4.84	0.02465	0.73168	0.0651414
83		78.9847	10.32	0.0592	0.73887	0.126903
84		78.9848	6.94	0.03449	0.827248	0.0840623
85		78.9848	22.35	0.63229	1.18778	0.639773
86		78.9964	6.95	0.33258	0.87355	0.442158
87		79.0173	8.88	0.00943	4.0625	0.0315939
88		79.0529	6.12	0.90376	1.05809	0.757442
89		79.0536	18.81	0.0915	0.709459	0.176542
90		79.0549	10.05	0.01912	1.79926	0.0538506
91		80.0246	10.32	0.00138	28.0641	0.00791693
92		80.0246	8.81	0.0001	7.79266	0.00151145
93		80.0246	9.23	1.0176e-05	8.53561	0.000687814
94		80.0482	27.09	0.20842	1.09914	0.322123
95		80.0487	30.24	0.25225	0.930058	0.368589
96		80.0489	23.66	0.05898	0.776786	0.126573
97		80.0489	28.28	0.97222	1.00066	0.780466
98		80.0489	24.82	0.2918	0.839454	0.40781
99		80.049	31.37	0.33445	1.27097	0.443717
100		80.0498	20.53	0.05033	1.47797	0.112041
101		80.0499	29.53	0.59392	0.986231	0.620835
102		80.0501	4.72	0.31608	0.778125	0.428813
103		80.9466	4.62	0.00023	2.35186	0.00243317
104		80.9713	5.68	0.06718	1.43026	0.140033
105		80.972	25.47	0.7152	0.985867	0.678862
106		80.9724	4.81	0.03868	0.569469	0.0917963
107		80.9925	8.74	0.03683	0.552214	0.0884744
108		80.9928	6.92	0.00537	0.81062	0.020713
109		80.9939	5.73	0.2141	0.755255	0.328131
110		80.995	7.14	0.50789	1.26706	0.569681
111		81.0167	9	1.2311e-05	8.59278	0.000727833
112		81.0192	9.17	0.01468	8.559	0.0443161
113		81.0207	8.85	0.00104	8.6305	0.00656076
114		81.0332	4.8	0.00168	0.85329	0.00911734
115		81.0687	8.54	0.00139	0.358678	0.007947
116		81.0691	15.24	0.19823	1.28176	0.311307
117		81.0697	23.5	0.87232	0.970551	0.74498
118		81.0699	7.02	0.68297	1.02899	0.663545
119		81.07	5.89	0.19861	0.838847	0.311611
120		81.0711	4.93	0.03699	0.821957	0.0887312
121		81.9588	5.4	0.01736	2.95082	0.0500003
122		82.0186	9.31	0.03199	9.74405	0.0792852
123		82.02	8.78	1.1007e-05	8.03428	0.000703832
124		82.0382	4.75	0.29216	0.89609	0.408072
125		82.9445	4.69	0.00023	2.30846	0.00243317
126		82.988	7.06	0.10357	0.62777	0.193696
127		83.0591	27.26	0.57177	0.957791	0.608245
128		83.0592	5.73	0.00342	3.6206	0.0150314
129		83.0599	26.93	0.58194	1.13591	0.614271
130		83.0602	31.38	0.79186	0.970971	0.711659
131		83.0603	30.36	0.22016	0.765003	0.334731
132		83.0603	30.61	0.41859	1.41193	0.508434
133		83.0604	31.78	0.43951	1.14887	0.524041
134		83.0604	25.62	0.47376	0.862505	0.547852
135		83.0611	28.14	0.6939	0.971143	0.669172
136		83.0612	23.57	0.65962	0.888542	0.652696
137		83.9388	14.16	0.03985	0.748187	0.0939058
138		83.9392	29.75	0.50212	1.16253	0.565917
139		83.9392	26.4	1	1	0.789579
140		83.9393	27.37	0.94688	0.980942	0.771993
141		83.9403	22.33	0.90597	0.973837	0.758309
142		83.9414	28.3	0.25563	0.857845	0.372428
143		83.9418	25.51	0.73925	0.935567	0.689467
144		84.0424	6.9	0.41316	1.20017	0.504785
145		84.0424	8.9	0.00055	1.99636	0.00431261
146		84.0436	4.91	0.00489	1.34574	0.019336
147		84.0437	8.38	0.00332	3.76215	0.0147129
148		84.0438	20.32	0.04178	1.91713	0.0974059
149		84.045	8.83	0.08094	1.50839	0.161075
150		84.0452	5.99	0.03154	1.29244	0.0785048
151		84.046	23.48	0.00332	1.81417	0.0147129
152		84.08	6.9	0.02927	1.31228	0.0741532
153		84.08	20.55	0.33381	0.902736	0.44322
154		84.0801	4.3	0.0103	2.17223	0.0337803
155		84.0802	30.43	0.76764	0.970801	0.702076
156		84.0802	3.55	0.00255	1.77324	0.0122119
157		84.0802	6.04	0.20335	1.56733	0.316852
158		84.0802	27.38	0.37225	0.845733	0.473867
159		84.0811	23.57	0.63625	0.922231	0.641538
160		84.0813	31.57	0.67277	1.08566	0.65935
161		84.0815	10.77	0.45878	1.35322	0.537803
162		84.0815	25.61	0.92662	1.01937	0.76496
163		84.0815	28.52	0.66015	1.0872	0.653029
164		84.0824	29.99	0.32951	1.10454	0.439626
165		84.5011	8.46	0.00144	3.86784	0.00813883
166		84.9561	21.04	0.63133	1.46526	0.639513
167		84.9571	22.86	0.70666	1.11934	0.675239
168		84.9573	31.18	0.78423	1.2118	0.707993
169		84.9575	12.31	0.63662	0.869516	0.641755
170		84.9576	3.07	0.37152	0.809605	0.473255
171		84.9576	25.93	0.88857	1.03163	0.751355
172		84.9577	11.55	0.56229	0.881192	0.602478
173		84.9577	8.78	0.00656	0.330444	0.0241593
174		84.9577	15.21	0.91589	0.97971	0.761569
175		84.9578	14.4	0.67466	1.08744	0.660098
176		84.9578	9.81	0.07612	0.660158	0.153797
177		84.9579	16.49	0.65603	0.915367	0.650975
178		84.9579	18.55	0.21008	0.713233	0.323752
179		84.9583	12.95	0.09108	0.590832	0.175954
180		84.9586	17.72	0.81844	0.916168	0.722273
181		84.9586	19.74	0.15399	0.570584	0.259752
182		84.9588	7.01	6.0696e-05	0.713339	0.00122319
183		84.9588	27.31	0.91832	0.986826	0.76254
184		84.9588	29.53	0.71915	0.937843	0.68009
185		84.9588	27.98	0.76872	0.946985	0.702491
186		84.959	6.08	0.016	0.797926	0.0471608
187		84.959	22.31	0.00092	0.620443	0.00608532
188		84.959	4.08	0.00691	0.464872	0.0250546
189		84.9599	23.61	0.4404	0.929659	0.524461
190		84.9599	28.3	0.9096	0.980052	0.759302
191		84.9602	20.52	0.2109	0.696295	0.324529
192		84.9602	9.45	6.8659e-06	0.316605	0.000609349
193		84.9611	15.06	0.86753	0.979297	0.743365
194		84.9615	20.52	0.26444	1.31212	0.38041
195		84.9616	6.15	0.47364	0.730481	0.547821
196		84.9626	16.7	0.18219	1.37348	0.292663
197		84.9627	15.36	0.97365	0.994217	0.780997
198		84.9627	31.49	0.35299	1.69641	0.459732
199		84.9628	11.84	0.99821	1.00076	0.789457
200		84.964	7.11	0.9827	0.993432	0.784355
201		84.9657	6.14	0.13654	0.42	0.237144
202		85.0109	6.85	0.0885	2.83383	0.172266
203		85.028	5.02	3.6902e-05	1.70286	0.000968664
204		85.0383	25.64	0.94351	1.02099	0.770921
205		85.0386	30.88	0.36078	1.10907	0.465566
206		85.0394	31.27	0.64159	1.05773	0.644206
207		85.0407	28.15	0.49618	0.94784	0.562449
208		85.0407	27.06	0.3169	0.943295	0.429256
209		85.041	29.99	0.88342	0.972499	0.749633
210		85.0461	4.97	0.00287	1.44118	0.0132826
211		85.0473	8.38	0.00273	5.15882	0.0127852
212		85.0836	4.29	0.00014	3.72757	0.00182673
213		85.0866	3.3	0.00056	4.33219	0.00436795
214		85.9399	30.01	0.75822	0.927786	0.698557
215		85.9403	22.38	0.00615	0.653167	0.0229466
216		85.9405	29.49	0.88071	0.979257	0.748466
217		85.9407	28.18	0.52718	1.04622	0.582131
218		85.9415	27.43	0.28737	1.15199	0.40376
219		85.9611	9.18	0.00082	0.279614	0.00567092
220		85.9624	15.41	0.73192	0.946227	0.6864
221		85.9625	5.95	0.00264	0.691734	0.0124907
222		85.9625	14.07	0.71451	0.972778	0.678862
223		85.9628	11.43	0.40679	0.839374	0.499953
224		85.9628	17.84	0.69417	1.03723	0.669326
225		85.9628	4.02	0.02897	0.504946	0.0735859
226		86.0308	5	0.0014	1.73248	0.00798367
227		86.0593	7.01	0.5362	1.07602	0.58743
228		86.0593	4.91	0.0037	1.38707	0.0158248
229		86.0699	5.76	0.05432	1.96968	0.118728
230		86.0946	5.69	0.05395	1.66869	0.11817
231		86.0952	4	0.34154	1.19883	0.44964
232		86.0961	6.85	6.3758e-05	2.34648	0.00124182
233		86.9495	27.09	0.1967	1.11595	0.309445
234		86.9512	25.61	0.73713	1.03774	0.688451
235		86.952	28.14	0.57956	1.0334	0.612824
236		86.9521	31.48	0.19815	1.58284	0.311291
237		86.9523	28.58	0.55725	0.913483	0.599739
238		86.9526	29.47	0.96919	1.00241	0.779707
239		86.9528	27.32	0.70083	1.07245	0.672428
240		86.9532	27.86	0.46985	0.851537	0.54542
241		86.9536	23.5	0.634	0.956275	0.64058
242		86.954	5.91	0.03597	0.748601	0.0867987
243		86.9548	5.98	0.19575	0.755969	0.308573
244		86.9549	9.28	4.162e-05	0.296969	0.00102702
245		86.955	7.14	0.23447	0.90064	0.350417
246		86.9554	9.22	0.00148	0.107097	0.00828778
247		86.9562	17.79	0.94231	1.01538	0.770387
248		86.9629	7	0.96455	0.991247	0.778508
249		86.9631	5.94	0.33108	0.828802	0.441129
250		86.9717	29.84	0.75823	0.909693	0.698557
251		86.9732	28.51	0.23352	1.6028	0.349466
252		86.9733	31.96	0.74846	0.911576	0.694084
253		86.9919	3.94	0.00106	5.14099	0.00662748
254		86.9931	31.13	0.28395	0.558296	0.400288
255		87.009	6.19	2.6723e-05	11.7877	0.0008583
256		87.0251	6.49	4.5828e-05	3.11641	0.00108007
257		87.0324	4.95	0.01765	1.68127	0.0506065
258		87.0431	20.75	0.17406	0.541667	0.283341
259		87.0433	4.96	0.21796	1.1419	0.332559
260		87.0434	21.3	0.52796	0.917662	0.582581
261		87.0538	4.77	0.46643	0.825316	0.543196
262		87.055	5.67	0.76545	0.925697	0.701411
263		87.0788	29.08	0.70005	0.969912	0.672181
264		87.0789	31.19	0.81855	1.18053	0.722273
265		87.0802	29.37	0.04763	0.944916	0.107445
266		87.0804	31	0.81762	1.02195	0.722198
267		87.0806	30.41	0.85369	0.978607	0.737655
268		87.083	29.22	0.56725	1.28549	0.605172
269		87.0838	31.25	0.70791	1.14718	0.675896
270		87.0999	6.86	1.1164e-05	2.40568	0.000703832
271		87.9217	29.71	0.34922	1.19331	0.456636
272		87.9227	28.56	0.69504	0.963091	0.669691
273		87.9229	23.54	0.74486	1.03384	0.692187
274		87.924	27.74	0.74563	0.94854	0.692612
275		87.9248	26.47	0.14261	1.13431	0.245389
276		87.9386	27.97	0.05739	1.84545	0.124058
277		87.9545	9.16	0.00018	0	0.00211896
278		87.993	3.92	0.00078	6.36853	0.00550543
279		88.0373	4.75	0.04465	0.82683	0.102382
280		88.0725	8.84	0.01007	0.49237	0.0332217
281		88.0737	22.33	0.11811	0.741186	0.213256
282		88.074	20.6	0.58999	0.916137	0.618511
283		88.074	28.53	0.62817	1.04961	0.63811
284		88.0741	31.75	0.89358	0.969959	0.753366
285		88.0741	7.74	0.76104	0.912249	0.699632
286		88.0752	16.06	0.42294	1.25623	0.512145
287		88.0754	27.24	0.4522	1.03938	0.533224
288		88.0754	5.18	0.0026	0.685031	0.0123583
289		88.0754	6.99	0.35946	0.568728	0.464549
290		88.0756	30.47	0.67425	1.04179	0.659852
291		88.0762	27.98	0.48365	1.13889	0.554455
292		88.0768	5.91	0.196	0.826459	0.308858
293		88.0819	29.52	0.4325	0.922454	0.519484
294		88.0835	31.79	0.59149	1.08995	0.619514
295		88.1015	6.83	0.01761	3.42574	0.050546
296		88.9507	5.93	0.01647	0.766876	0.048111
297		88.9512	8.92	4.4277e-05	0.251754	0.00105862
298		88.9514	28.14	0.4964	1.03754	0.562603
299		88.9516	30.12	0.86612	1.0145	0.742585
300		88.9516	4.02	0.0072	0.456222	0.0258327
301		88.9516	10.72	0.70832	0.982742	0.675896
302		88.9517	19.76	0.29477	0.912206	0.410474
303		88.9517	5.5	0.15751	0.840319	0.263825
304		88.9517	6.75	2.2817e-06	0.663652	0.000462183
305		88.9518	13.3	0.26343	0.91115	0.379488
306		88.9518	28.45	0.48791	0.937192	0.557044
307		88.952	27.33	0.0447	0.735122	0.102461
308		88.9521	20.52	0.19153	0.884676	0.30374
309		88.9521	18.9	0.09705	0.87095	0.184585
310		88.9521	28.61	0.26224	0.815953	0.37855
311		88.9521	9.51	1.1379e-05	0.301111	0.000703832
312		88.9525	22.4	0.02372	0.61417	0.0633604
313		88.9531	15.84	0.00606	0.869743	0.0227761
314		88.9532	25.64	0.16706	0.872023	0.275232
315		88.9536	24.34	0.02671	1.3517	0.0692565
316		88.9549	15.34	0.79965	0.901045	0.714766
317		88.9664	31.33	0.94341	1.04746	0.770921
318		88.9667	20.37	0.9666	0.994969	0.779084
319		88.9668	5.9	0.5149	0.809113	0.574389
320		88.9669	30.35	0.95602	1.01048	0.775381
321		88.967	27.04	0.6493	0.982958	0.647939
322		88.967	28.11	0.5398	1.05341	0.589634
323		88.9674	29.95	0.9674	1.00494	0.779218
324		88.9677	26.06	0.82745	0.982215	0.726636
325		88.968	9.22	0.00193	0.296825	0.0100653
326		88.968	3.58	0.0152	0.446228	0.0454038
327		88.9681	13.57	0.82365	0.932859	0.72468
328		88.9683	30.47	0.95689	1.01175	0.775861
329		88.9683	23.61	0.52743	0.939441	0.582311
330		88.9689	31.75	0.50262	0.769262	0.566385
331		88.9691	28.56	0.77929	0.937055	0.706415
332		88.9691	31.01	0.31323	1.37257	0.426316
333		88.9878	9.63	0.09622	0.488869	0.18345
334		88.9891	7.04	0.268	0.768116	0.384166
335		88.9892	3.9	0.00037	2.29152	0.00330901
337		89.9699	30.72	0.45759	1.23864	0.536832
338		89.9699	31.91	0.94592	0.962963	0.771538
339		90.0539	11.19	0.01661	2.4388	0.0483508
342		90.0914	5.61	0.03332	1.73149	0.0815678
343		90.4832	8.76	5.2602e-05	182.671	0.00114874
344		90.9029	5.25	0.2018	0.753937	0.315172
345		90.9487	28.87	0.6535	1.23666	0.649846
346		90.9497	29.99	0.44593	1.17185	0.528254
347		90.9688	29.91	0.10721	0.686275	0.198787
348		90.9689	28.55	0.54475	1.30328	0.592198
349		90.9745	28.25	0.64784	0.990342	0.647156
350		90.9749	31.58	0.92813	0.951756	0.765681
351		90.9753	28.59	0.90613	0.986438	0.758396
352		90.9754	26.06	0.21833	0.906109	0.332933
353		90.9757	4.55	0.26906	1.03221	0.385177
354		90.9759	30.3	0.61665	1.04206	0.632569
355		90.9759	28.05	0.38762	0.902576	0.485388
356		90.9759	20.54	0.10421	0.815844	0.194575
357		90.9759	27.15	0.75142	0.986124	0.695333
358		90.9767	30.24	0.06707	0.92209	0.139869
359		91.0373	4.97	0.04212	1.44708	0.0979422
360		91.0387	6.43	0.00014	9.44934	0.00182673
361		91.052	23.48	0.505	1.05941	0.567839
362		91.0533	4.99	0.51815	0.911419	0.576204
363		91.0534	12.64	0.0201	1.73745	0.0558455
364		91.0534	27.47	0.03096	0.601556	0.0773928
365		91.0535	26.87	0.67	1.0512	0.657851
366		91.0536	18.72	0.08062	1.56353	0.16063
367		91.0538	5.9	0.21116	1.44889	0.32472
368		91.0538	6.73	1.2405e-06	2.85003	0.000352652
369		91.0547	10.04	0.02745	1.94121	0.0706407
370		91.0551	25.93	0.92483	0.967641	0.764328
371		91.0564	5.71	0.11114	1.21973	0.204007
372		91.9793	4.54	0.97861	1.00484	0.782633
373		92.0099	6.86	0.00541	2.26729	0.0208372
374		92.0101	5.74	0.07097	1.57958	0.146154
375		92.0125	5	0.9157	1.01426	0.761569
376		92.0574	6.66	0.00059	2.72795	0.00451756
377		92.98	4.45	0.37938	0.645251	0.478794
378		92.9917	5.89	0.55207	0.919589	0.596743
379		92.992	9.17	0.00053	0.412587	0.0042227
380		92.9931	10.3	0.35576	0.739675	0.462024
381		92.9988	8.7	0.01767	0.350575	0.0506203
382		92.9999	9.27	5.9085e-05	0.341682	0.00120641
383		93.0003	19.05	0.59888	1.13051	0.623383
384		93.0531	26.17	0.24092	6.06667	0.356794
385		93.0694	10.19	0.01552	2.05335	0.0461122
386		93.6013	3.22	0.00248	4.88161	0.0119667
387		94.0639	27.15	0.75717	0.953315	0.698139
388		94.0639	22.46	0.74964	1.12127	0.694455
389		94.0641	29.95	0.21829	0.781305	0.332933
390		94.0642	28.31	0.92298	1.01165	0.763602
391		94.0642	23.51	0.59886	0.894309	0.623383
392		94.0649	6.83	0.65825	1.12798	0.652016
393		95.0058	5.95	0.01879	0.761506	0.0531452
394		95.0069	6.64	0.00034	0.613759	0.00312222
395		95.0085	9.36	1.9005e-05	0.306697	0.000764891
396		95.0086	14.6	0.27825	0.848708	0.394919
397		95.0096	9.05	9.4079e-06	0.318005	0.000681864
398		95.0481	6.71	4.8205e-06	2.95882	0.000519079
399		96.0515	6.72	0.00791	2.91667	0.0276452
400		96.0799	18.85	0.01445	0.790929	0.0438198
401		96.9214	4.68	0.00054	1.92827	0.0042718
402		96.9939	6.09	0.04208	1.24962	0.0978833
403		97.0035	5.93	0.14728	0.859721	0.25161
404		97.0037	15.71	0.62198	1.15148	0.634966
405		97.0044	9.15	1.3052e-05	0.315566	0.000729618
406		97.0282	5.01	3.4793e-06	1.69376	0.00048076
407		97.9565	6.89	4.1359e-05	0.523067	0.00102335
408		97.9565	8.06	0.1186	0.596672	0.213899
409		97.957	5.91	0.00132	0.486698	0.0076849
410		97.9572	4.08	0.00822	0.332657	0.0285271
411		97.9579	8.86	7.1135e-07	0.226874	0.000310498
412		97.9655	27.32	0.75526	0.902309	0.697244
413		97.9664	5.96	0.04422	0.576562	0.101745
414		97.9667	8.61	0.87866	0.917224	0.74758
415		97.9669	25.61	0.51948	1.22414	0.577014
416		97.9679	3.82	0.14201	0.637514	0.244672
417		97.9681	7.76	0.5869	1.22666	0.617215
418		97.9681	6.92	0.04011	0.508439	0.0943853
419		97.9683	28.01	0.79789	1.08089	0.714053
420		97.969	29.7	0.88923	1.02762	0.751501
421		97.9691	5.87	0.181	0.600889	0.291442
422		97.9691	9.18	0.0383	0.373547	0.0911211
423		97.9692	28.55	0.6232	0.855749	0.63558
424		97.9919	7.7	0.54105	1.14837	0.590332
425		97.9922	6.14	0.15993	0.861556	0.266608
426		97.9944	9.05	7.6118e-05	20.0378	0.00135112
427		97.9944	9.17	0.00992	47.7376	0.0328811
428		98.0187	4.65	0.06776	0.583948	0.141
429		98.0295	5.01	0.00013	1.71058	0.00176341
430		98.0571	5.16	0.33172	0.935083	0.44145
431		98.0571	5.73	0.54027	0.752101	0.58981
432		98.0715	31.39	0.53196	1.29494	0.585272
433		98.0938	27.22	0.84125	0.977572	0.732735
434		98.0949	29.97	0.56839	1.03529	0.605753
435		98.0949	5.93	0.48941	0.916956	0.558076
436		98.0951	9.09	5.9441e-06	0.332809	0.000569008
437		98.0952	32	0.64556	1.08808	0.646047
438		98.0953	5.87	0.05801	0.609142	0.125135
439		98.0953	6.96	0.52727	0.945121	0.582182
440		98.0953	10.27	0.00068	0.556429	0.00498117
441		98.0953	31.48	0.82045	1.07229	0.723198
442		98.0955	4.72	0.00502	0.72958	0.0197101
443		98.0963	22.37	0.07231	0.700133	0.14816
444		98.0966	28.18	0.51357	1.1091	0.573213
445		98.0967	14.62	0.98289	1.00515	0.78446
446		98.0968	13.77	0.2233	0.881031	0.338005
447		98.0976	29.38	0.33249	0.771225	0.442082
448		98.9175	4.65	0.00085	1.85	0.00577968
449		98.9752	5.27	0.24528	0.930489	0.361607
450		98.9804	27.14	0.36372	0.914578	0.467599
451		98.9824	29.76	0.66118	1.04192	0.653562
452		98.9824	5.7	0.1092	1.21224	0.201304
453		98.9824	28.26	0.54926	1.05605	0.594824
454		98.9825	25.46	0.95707	0.995633	0.77589
455		98.9838	4.84	0.00086	0.499717	0.00581806
456		98.984	31.73	0.90135	1.03061	0.756402
457		98.985	27.43	0.51494	1.0596	0.574389
458		98.992	8.95	0.01563	25.8857	0.0463669
459		99.0426	22.35	0.07733	0.631276	0.155767
460		99.0441	5.02	0.00016	1.6701	0.00197579
461		99.0441	3.57	0.00022	3.10541	0.00237054
462		99.0544	27.31	0.01191	1.73171	0.0378436
463		99.0893	5.47	0.48012	0.725	0.552066
464		99.9327	9.08	0.58512	0.691525	0.616313
465		99.9332	30.91	0.64475	1.06873	0.645835
466		99.9341	29.67	0.53658	0.940367	0.587558
467		99.9341	25.7	0.60754	0.91757	0.628143
468		99.9346	28.69	0.86065	0.984684	0.740127
469		99.9347	27.1	0.53324	0.915237	0.585817
470		99.9353	27.96	0.05846	1.22658	0.1257
471		99.9354	23.64	0.1296	0.888489	0.22779
472		99.9356	22.36	0.91978	0.981113	0.76279
473		99.9692	30.08	0.64027	0.75	0.643509
474		100.072	28.44	0.33033	0.861111	0.440262
475		100.072	29.99	0.71484	0.961569	0.678862
476		100.073	31.85	0.78773	1.07634	0.70957
477		100.074	20.56	0.62104	1.09315	0.634501
478		100.074	4.64	0.54734	0.880342	0.593669
479		100.075	28.11	0.7647	0.976155	0.700923
480		100.075	27.36	0.53718	1.18244	0.58807
481		100.075	5.47	0.01566	1.34833	0.0464146
482		100.085	28.28	0.67158	1.0383	0.658748
483		100.085	25.61	0.08631	1.23602	0.168845
484		100.085	26.78	0.27671	1.22787	0.393109
485		100.086	27.41	1	1	0.789579
486		100.087	30.52	0.44845	1.05919	0.530299
487		100.916	4.62	0.16048	1.57284	0.267325
488		100.929	25.96	0.63592	1.06486	0.641509
489		100.929	30.37	0.77664	1.03288	0.705622
490		100.93	30.2	0.98016	0.995463	0.78331
491		100.93	30.67	0.60391	1.11337	0.626377
492		100.93	15.15	0.58581	1.083	0.616651
493		100.931	6.92	0.0892	0.779444	0.17318
494		100.931	27.37	0.1021	0.88107	0.191895
495		100.931	29.28	0.77118	0.97353	0.703724
496		100.931	31.46	0.8804	1.03198	0.748346
497		100.932	9.03	0.00045	0.273016	0.00375082
498		100.932	9.65	2.5467e-05	0.37041	0.000845969
499		100.932	23.51	0.99509	0.99964	0.787984
500		100.932	5.74	0.68988	0.907884	0.666738
501		100.933	30.32	0.42456	1.19831	0.513619
502		100.934	28.11	0.83851	0.983424	0.731827
503		100.936	9.01	0.60533	0.852159	0.627023
504		100.99	6.32	4.9078e-05	2.87597	0.00111711
505		100.999	6.93	0.04555	0.724649	0.103857
506		101.002	9.08	0.02998	2.93567	0.0754938
507		101.003	8.67	0.00613	6.60704	0.0228975
508		101.005	10.5	0.24759	0.79766	0.363689
509		101.006	31.61	0.20841	0.692178	0.322123
510		101.007	29.56	0.35526	0.954179	0.461653
511		101.007	30.84	0.8315	1.05042	0.728708
512		101.007	29.04	0.89015	0.996032	0.751831
513		101.007	7.03	0.23403	1.42424	0.349955
514		101.007	23.68	0.18485	0.923948	0.296013
515		101.007	27.13	0.36138	0.97393	0.46607
516		101.008	3.9	0.00091	4.99298	0.00604612
517		101.008	27.37	0.62607	0.856606	0.636806
518		101.009	20.54	0.65397	0.896104	0.649926
519		101.009	5.95	2.3674e-05	2.02979	0.000832406
520		101.01	31.06	0.66799	1.17823	0.656505
521		101.011	31.69	0.59159	0.843596	0.619514
522		101.021	4.99	0.00019	2.39588	0.00217909
523		101.022	3.53	0.10166	6.17241	0.191257
524		101.023	7.48	0.00136	2.18614	0.00784937
525		101.024	24.44	0.02893	26.75	0.0735008
526		101.06	28.63	0.71927	1.09152	0.68009
527		101.072	4.92	0.00126	1.60045	0.00744261
528		101.094	30.41	0.13897	0.751866	0.240489
529		101.094	29.41	0.03108	0.928726	0.0776056
530		101.095	31.51	0.02883	1.67527	0.0733584
531		101.095	28.92	0.95597	1.00185	0.775381
532		101.937	31.92	0.5236	0.787554	0.579999
533		101.938	8.68	0.00494	0.392732	0.0194704
534		101.939	9.33	0.0498	0.259209	0.111121
535		102.006	8.68	0.02075	3.97417	0.0571052
536		102.006	9.22	0.08735	2.40725	0.17043
537		102.007	26.01	0.61078	1.05531	0.629544
538		102.007	31.44	0.75757	1.03419	0.698171
539		102.008	27.06	0.90251	1.01523	0.756836
540		102.008	22.3	0.27431	0.803735	0.390701
541		102.008	28.37	0.80065	1.02002	0.715277
542		102.008	3.89	0.00039	5.22008	0.0034125
543		102.008	31.9	0.09117	0.901994	0.176058
544		102.01	29.3	0.72818	0.976223	0.684783
545		102.037	6.83	0.06947	2.22395	0.143638
546		102.047	10.06	0.00184	2.63141	0.00972112
548		102.054	6.44	5.0551e-05	2.94331	0.00112947
549		102.089	30.82	0.74973	1.08241	0.694479
550		102.114	3.24	0.01751	5	0.050313
551		102.126	28.46	0.79286	1.03236	0.711975
552		102.127	29.83	0.53996	0.951463	0.589712
553		102.127	30.9	0.59042	0.847873	0.618822
554		102.127	26.82	0.85075	0.979853	0.736396
555		102.127	27.14	0.49223	0.926824	0.559824
556		102.967	9.19	8.8921e-05	0.27653	0.00146438
557		102.968	7	0.09105	0.921159	0.175928
558		102.969	16.78	0.08259	0.897718	0.163531
559		102.969	8.68	0.01268	0.517924	0.0396863
560		102.97	5.93	0.52772	0.927038	0.58239
561		102.982	6.88	0.24809	0.740515	0.364238
562		102.999	8.7	0.01159	6.6875	0.0370382
563		103.003	22.32	0.38787	0.903609	0.485531
564		103.005	29.32	0.84677	0.989236	0.734765
565		103.005	3.94	0.001	5.76573	0.00641751
566		103.005	27.24	0.673	1.02128	0.659353
567		103.005	30.97	0.78982	1.02839	0.71051
568		103.005	29.74	0.47069	0.88507	0.545837
569		103.005	23.62	0.06137	0.847023	0.130757
570		103.005	25.03	0.70781	0.952648	0.675854
571		103.007	29.86	0.53689	0.831118	0.587801
572		103.007	28.23	0.20448	0.942785	0.317872
573		103.008	29.07	0.13675	1.76748	0.237416
574		103.053	10.13	0.00284	2.40738	0.0131711
575		103.055	6.74	6.2782e-05	2.88573	0.00122818
576		103.061	4.91	0.01831	1.08339	0.052163
577		104.052	6.46	2.3746e-05	3.12559	0.000832642
578		104.056	10.16	0.01008	2.25013	0.0332383
579		104.068	5.67	0.03824	3.44794	0.0910107
581		104.105	5.82	0.00025	1.3379	0.00258939
582		104.106	26.88	0.09619	1.29667	0.183419
583		104.106	26.72	0.05159	1.35712	0.113935
584		104.107	6.57	0.00019	2.20519	0.00217909
585		104.948	29.87	0.57482	0.857488	0.6098
586		104.999	5.12	0.00262	8.58442	0.0124357
587		105.032	18	0.00014	3.94474	0.00182673
588		105.033	26.03	0.36481	0.888485	0.468459
589		105.033	27.4	0.53525	0.771725	0.587015
590		105.034	25.21	0.37071	0.973848	0.472674
591		105.037	6.39	0.02427	2.11067	0.0644431
592		105.054	6.49	0.00074	3.15941	0.00530721
593		105.07	10.09	0.05447	2.2446	0.118939
594		105.109	5.86	0.00368	1.31526	0.0157949
595		105.962	3.98	0.00876	16.2326	0.0298507
596		106.036	25.18	0.68095	1.04373	0.66271
597		106.048	6.5	0.00089	3.40086	0.00595469
599		106.086	5.69	0.05895	5.69737	0.126529
600		106.111	5.83	0.0344	1.36009	0.0839195
601		106.948	31.99	0.68168	0.939716	0.663025
602		106.948	4.54	0.00545	0.823971	0.0209732
603		106.949	28.67	0.36408	1.08049	0.467914
604		106.949	28.05	0.97815	0.993969	0.782469
605		106.95	30.35	0.24571	0.919754	0.362002
606		106.951	27.23	0.56071	1.08094	0.601615
607		106.954	9.55	0.01207	0.412698	0.0381705
608		106.961	8.94	0.00135	0.157967	0.00782207
609		106.962	6.92	0.00044	0.534267	0.00369978
610		106.963	5.99	0.01165	0.45537	0.0371589
611		107.014	23.58	0.38247	0.876556	0.481284
612		107.015	22.34	0.00716	0.78711	0.0257237
613		107.047	6.68	0.00223	2.29907	0.0111678
614		107.049	10.13	0.0212	2.17209	0.058021
615		107.084	22.35	0.2249	0.842667	0.339811
616		107.959	3.92	0.00903	5.82168	0.0305991
617		108.01	4.83	0.00094	0.695608	0.00617482
618		108.08	12.2	0.36154	0.884189	0.466103
619		108.081	26.73	0.39768	1.45679	0.493178
620		108.947	4.53	0.05712	0.767248	0.123534
621		108.986	6.91	0.06767	0.822925	0.140877
622		109.021	5.95	0.27516	0.936115	0.391448
623		109.023	9.09	0.03952	0.425862	0.0932597
624		109.024	10.31	0.00772	0.537288	0.0272232
625		109.025	21.29	0.74496	0.949182	0.692232
626		109.027	5	0.00011	1.43035	0.00160803
627		109.075	4.95	0.22523	4.15476	0.340155
628		109.099	22.61	0.39486	0.716418	0.490683
629		109.1	21.51	0.78597	0.937385	0.708845
630		109.1	20.19	0.41953	0.923043	0.509123
631		109.5	3.84	0.49662	0.744898	0.562757
632		109.501	7.76	0.38298	4.29032	0.481614
633		109.958	3.99	0.00432	15.9453	0.0176732
634		110.007	3.9	0.011	5.25701	0.0355696
635		110.007	7.7	0.38597	3.21795	0.484093
636		110.011	5.36	0.46143	1.12561	0.539867
637		110.011	6.44	8.0201e-08	20.5975	0.000133948
639		110.069	4.66	0.00136	2.35507	0.00784937
640		110.07	31.19	0.72645	1.16768	0.683589
641		110.102	20.23	0.06836	0.730583	0.141914
642		110.514	6.31	9.9237e-05	24.5411	0.00151145
643		110.975	6.44	2.8256e-05	4.54743	0.000864873
644		111.004	5.98	0.00063	5.01439	0.00472367
645		111.007	3.96	0.01849	2.07148	0.0524967
646		111.042	5.02	0.02462	1.86281	0.0651136
647		111.113	25.76	0.51279	0.93884	0.572678
648		111.115	24.13	0.97172	1.00265	0.780346
649		111.116	17.62	0.35286	0.860131	0.459607
650		111.514	5.71	0.04528	0.886892	0.103471
651		111.523	11.23	0.02862	3.06383	0.0729745
652		112.005	3.94	0.02044	5.89922	0.0564965
653		112.007	6.36	0.00067	14.9041	0.00492682
654		112.011	5.73	0.8841	1.03955	0.750012
655		112.05	5.78	0.00268	1.87282	0.0125996
656		112.086	31.7	0.7122	0.851312	0.677963
657		112.108	30.44	0.43398	1.09477	0.520233
658		112.109	28.45	0.25305	1.20419	0.369475
659		112.111	3.53	0.00161	1.9682	0.00883434
660		112.111	29.71	0.90673	0.97091	0.758595
661		112.894	4.63	0.0014	1.84428	0.00798367
662		112.989	5.79	0.00968	0.54507	0.0322697
663		112.99	6.68	0.1608	1.57529	0.267758
664		113	4.79	0.04612	2.55957	0.104924
665		113.007	6.27	0.00042	3.21833	0.00359957
666		113.025	5.89	0.00633	2.20318	0.023474
668		113.058	22.73	0.15619	0.536977	0.262206
669		113.059	24.25	0.70691	1.04619	0.675381
670		113.115	3.53	0.0018	1.83042	0.00956272
671		113.13	27.69	0.04661	1.37317	0.105841
672		113.507	5.67	0.26605	1.60076	0.382068
673		113.994	4.68	0.03422	0.768355	0.0835414
674		114.053	5.69	0.56884	0.900469	0.60597
676		114.088	5.73	0.45623	1.54855	0.535848
677		114.089	27.36	0.26261	0.706134	0.378908
678		114.09	30.59	0.99381	0.997942	0.787796
679		114.09	28.63	0.03743	0.761277	0.0896257
680		114.09	18.85	0.02611	0.756786	0.06811
681		114.892	4.67	0.00072	1.85015	0.00520287
682		114.986	3.94	0.00097	5.51833	0.00630064
683		114.986	9.61	0.00065	0.299028	0.00482758
684		114.987	29.91	0.70106	0.897751	0.672485
685		114.987	31.36	0.51987	1.34452	0.5773
686		114.996	6.29	7.6853e-05	6.31351	0.00135112
687		115.006	9.11	0.00125	0	0.00741632
688		115.013	5.86	0.2846	0.675889	0.400823
689		115.013	6.93	0.69628	0.948718	0.670421
690		115.024	6.91	0.00077	0.738861	0.00546371
691		115.038	5.01	0.00082	1.70583	0.00567092
692		115.047	5.73	0.62738	1.10655	0.637459
693		115.053	27.47	0.02993	0.465191	0.0754106
694		115.053	12.66	0.00767	2.89796	0.0271185
695		115.07	5.77	1.557e-05	3.23205	0.000748315
696		115.074	6.87	0.27865	2.13596	0.395193
697		115.086	4.33	0.00841	2.71215	0.0289833
698		115.094	18.88	0.02269	0.751909	0.0611717
699		115.967	9.27	0.24314	0.688385	0.359086
700		115.968	6.12	0.0384	0.375405	0.0912777
701		115.989	3.94	0.00234	5.73701	0.0115413
702		116.033	4.77	0.00239	0.827519	0.0116844
703		116.044	5.39	2.1048e-05	4.83981	0.000787752
704		116.067	9.15	0.35432	0.59952	0.461015
705		116.069	6.98	0.49162	0.852977	0.559416
707		116.07	4.3	0.00097	1.58884	0.00630064
708		116.071	5.13	0.07951	0.901656	0.158868
709		116.89	4.65	0.16211	1.3832	0.269369
710		116.93	11.93	0.84501	1.02214	0.734143
711		116.931	8.51	0.11047	1.73547	0.203112
712		116.931	6.87	0.00058	0.617202	0.00445631
713		116.931	3.07	0.6844	1.04528	0.664325
714		116.931	8.83	0.00013	0.429627	0.00176341
715		116.931	4.09	0.00114	0.330806	0.00694883
716		116.932	5.89	0.00591	0.677085	0.022357
717		116.957	28.99	0.89458	0.931818	0.753729
718		116.962	6.91	0.09475	0.595197	0.181346
719		116.963	6.35	0.0017	3.49632	0.00917001
720		116.977	9.43	0.57949	0.734649	0.612799
721		116.983	5.88	0.41499	0.893831	0.505911
722		116.984	23.51	0.70366	1.02572	0.674107
723		116.984	9.19	5.2833e-07	0.329288	0.000305878
724		116.984	10.09	0.01126	0.713168	0.0362437
725		116.984	3.96	0.02164	1.60229	0.0589715
726		116.984	22.31	0.00954	0.780769	0.0318905
727		116.984	27.69	0.94908	1.01177	0.772826
728		116.985	29.9	0.78419	0.938625	0.707993
729		116.985	14.28	0.84833	0.99181	0.735384
730		116.985	12.62	0.24667	0.839399	0.362656
731		116.985	10.78	0.20003	0.830303	0.313324
732		116.986	28.41	0.44727	1.20311	0.529232
733		116.992	6.39	0.00027	3.1664	0.00271243
734		117.053	5.01	0.04519	1.55521	0.103336
735		117.055	12.69	0.01766	2.6722	0.0506203
736		117.068	27.46	0.03842	0.499414	0.091309
737		117.073	5.72	0.00503	0.604247	0.019732
738		118.063	10.05	0.00226	2.54275	0.0112631
739		118.063	12.68	0.00876	2.50925	0.0298507
740		118.065	6.72	9.3669e-05	2.44002	0.00149109
741		118.072	27.44	0.02278	0.438351	0.0613771
744		118.119	28.18	0.32519	1.04169	0.436415
745		118.12	29.8	0.62617	0.939207	0.636841
746		118.121	6.91	0.22437	0.335755	0.33924
747		118.122	26.48	0.07572	0.804686	0.153145
748		118.122	28.02	0.8698	0.981982	0.744321
749		118.122	30.95	0.851	0.973973	0.736409
750		118.123	27.07	0.82376	1.02794	0.724682
751		118.504	7.75	0.4197	2.78779	0.509237
752		118.504	3.77	0.2697	0.58264	0.385899
753		118.92	5.71	0.28992	0.897324	0.406218
754		118.941	9.34	0.10354	0.415981	0.193696
755		118.941	6.94	0.13597	0.788252	0.236496
756		118.943	5.94	0.50481	0.870126	0.567752
757		119.007	6.32	0.00122	2.52163	0.00728361
758		119.016	5.59	0.00145	3.62971	0.00817116
759		119.016	3.87	0.00186	6.6	0.00979579
760		119.016	6.41	6.5418e-05	13.2218	0.00126128
761		119.049	6.71	2.4674e-05	3.03549	0.00084357
762		119.072	10.17	0.00226	2.62742	0.0112631
763		119.083	4.65	0.39793	0.506329	0.493351
764		119.084	25.94	0.41024	0.860418	0.502735
765		119.089	5.69	0.00023	2.91223	0.00243317
766		119.089	6.85	0.00036	1.89808	0.00323909
767		120.001	4.64	0.04751	0.800987	0.107247
768		120.051	6.69	0.00034	3.10225	0.00312222
770		120.077	10.22	0.32238	2.75713	0.433951
771		120.08	10.22	0.00304	2.40656	0.0138866
772		120.093	5.74	0.01781	2.80392	0.0509559
773		120.519	5.71	0.16202	0.853616	0.269252
774		120.964	4.69	0.00728	0.385016	0.0260777
775		121.006	9.4	0.00187	0.437913	0.00982909
776		121.006	5.97	0.67737	0.85514	0.661345
777		121.026	8.36	0.00196	5.26402	0.0101701
778		121.028	27.69	0.12061	1.92419	0.216584
779		121.039	6.99	0.99038	0.99798	0.786842
780		121.062	5.94	0.78931	0.920907	0.710323
781		121.062	16.37	0.83845	1.07194	0.731827
782		121.062	26	0.63095	0.925645	0.639435
783		121.063	27.38	0.54998	0.913963	0.595255
784		121.063	31.89	0.80776	1.0318	0.717837
785		121.064	28.19	0.0779	0.897016	0.156588
786		121.064	4.95	0.06074	1.40319	0.129684
787		121.064	6.55	0.00923	1.69508	0.0311268
788		121.064	10	0.97037	1.01318	0.779981
789		121.065	29.87	0.97018	1.01327	0.779981
790		121.083	10.22	0.00138	2.42197	0.00791693
791		121.989	8.52	0.00044	2.82941	0.00369978
792		121.991	8.85	0.00053	2.35241	0.0042227
794		122.066	4.77	0.56316	0.805369	0.602845
795		122.07	5.75	0.00068	5.74416	0.00498117
796		122.086	10.16	0.05348	2.77589	0.117488
797		122.087	10.04	0.00197	2.69182	0.0101903
798		122.096	28.54	0.47994	1.45247	0.552011
799		122.922	4.6	0.00514	0.701441	0.0200692
800		122.924	31.1	0.65887	1.08745	0.652399
801		122.949	6.99	0.38898	1.12601	0.486225
802		122.974	5.92	0.02996	2.12777	0.0754577
803		123	8.68	0.00985	0.566722	0.032714
804		123.001	13.21	0.37473	0.906886	0.475271
805		123.002	7.28	0.08858	0.770225	0.172352
806		123.002	6.68	0.00142	0.734769	0.00806331
807		123.002	5.97	0.04773	0.824801	0.107616
808		123.003	9.18	4.8292e-06	0.313152	0.000519079
809		123.005	12.9	0.37772	0.874819	0.477601
810		123.025	20.43	0.09839	0.916999	0.186462
811		123.044	6.71	1.1257e-05	2.70001	0.000703832
812		123.053	5.91	0.00102	1.34451	0.00650214
814		123.054	6.82	0.05575	1.08119	0.121258
815		123.079	5.75	0.0004	3.6423	0.00347723
816		123.593	5.03	7.0159e-05	0.576143	0.00130377
817		124.047	6.69	8.5671e-06	3.02987	0.000646979
818		124.057	10.52	0.00106	3.08995	0.00662748
819		124.057	5.9	0.21031	1.29846	0.32392
820		124.073	6.83	0.06915	1.94032	0.143134
821		124.085	28.52	0.91103	0.968177	0.759784
822		124.086	4.99	8.0242e-06	2.11864	0.000633504
823		124.087	27.26	0.34672	1.13991	0.454217
824		124.088	30.31	0.87936	1.01572	0.74797
825		124.92	4.56	0.19037	0.792351	0.302303
826		124.964	5.87	0.15273	0.647702	0.258345
827		124.989	21.37	0.67994	0.910072	0.662471
828		124.991	5.96	0.07447	3.61667	0.15131
829		125.001	5.71	0.00938	1.66569	0.0314817
830		125.025	12.8	0.00772	3.68569	0.0272232
831		125.093	5	0.00926	2.14286	0.0311807
832		125.984	5.67	0.40913	0.680975	0.501559
833		125.985	3.38	0.31608	0.786925	0.428813
834		125.986	7.72	0.43353	1.9363	0.519833
835		125.988	6.85	0.11948	0.518017	0.214946
837		126.092	4.99	0.04441	0.772021	0.10203
838		126.936	4	0.00101	7.96196	0.00645687
839		126.969	5.7	0.00586	2.85889	0.0222182
840		127.021	3.92	0.00189	5.71831	0.00991082
841		127.023	4.84	0.00152	0.756846	0.00845508
842		127.032	9.41	0.01031	0.402597	0.0337882
843		127.035	3.64	0.04097	1.31705	0.0959696
844		127.037	15.62	0.00443	1.38336	0.0180129
845		127.037	5.01	2.9062e-05	1.70205	0.000869438
846		127.037	18.24	0.02107	3.97969	0.057748
847		127.04	5.92	0.86325	1.05128	0.741386
848		127.073	5.62	0.19828	1.57527	0.311323
849		127.109	20.19	0.02722	0.639098	0.0701975
850		127.952	29.99	0.69618	1.06293	0.670403
851		127.954	31.78	0.57222	0.949564	0.608314
852		127.974	5.95	0.00384	0.587799	0.0162159
853		127.975	7	0.0578	0.775304	0.124742
854		127.975	16.14	0.15722	0.404786	0.263537
855		127.976	9.46	6.027e-07	0.287234	0.000309724
856		128.008	16.38	0.67666	1.0531	0.660981
857		128.009	20.54	0.35801	0.872043	0.463476
858		128.01	15.58	0.01858	0.52734	0.0526627
859		128.01	22.3	0.18158	0.668256	0.292104
860		128.01	14.66	0.80305	0.98964	0.716176
861		128.011	10.33	0.03966	0.540541	0.0935736
862		128.016	4.79	0.00182	0.773393	0.00964214
863		128.017	29.87	0.99505	0.997699	0.787984
864		128.018	3.9	0.00082	6.07692	0.00567092
865		128.031	4.7	0.94699	0.992661	0.771993
866		128.041	4.99	5.4967e-05	1.88385	0.00117393
867		128.067	28.03	0.85346	1.07095	0.737655
868		128.067	27.43	0.4087	0.66335	0.501124
869		128.069	4.28	0.67162	1.14967	0.658748
870		128.069	31	0.67693	1.08554	0.661109
871		128.07	5.89	0.84079	1.05523	0.732573
872		128.071	28.55	0.75695	1.07305	0.698049
873		128.104	5.95	0.61957	1.01959	0.633777
874		128.105	8.68	0.10604	0.695806	0.197302
875		128.105	10.06	0.67175	0.840142	0.658748
876		128.105	18.22	0.02249	0.789366	0.0607673
877		128.106	27.22	0.51991	1.09689	0.5773
878		128.106	9.57	0.0013	0.334417	0.00760159
879		128.106	31.34	0.09809	0.439474	0.186132
880		128.107	15.87	0.73881	0.920088	0.689297
881		128.107	5	0.00013	0.787611	0.00176341
882		128.107	6.95	0.50937	0.953971	0.570479
883		128.108	6.21	0.07456	1.57923	0.151446
884		128.109	28.53	0.14945	1.34536	0.254277
885		128.984	9.45	0.9502	1.01979	0.773195
886		128.985	6.43	5.1651e-05	2.653	0.00114235
887		129	6.15	0.00029	20.2547	0.00282829
888		129.002	3.9	0.00114	3.73529	0.00694883
889		129.004	29.8	0.96285	1.00677	0.778033
890		129.017	5.99	0.00238	6.65553	0.0116654
891		129.028	6.04	0.05871	0.869843	0.126095
892		129.028	12.2	0.28366	1.11284	0.40009
893		129.029	5.44	0.08218	0.741479	0.162884
894		129.029	6.98	0.21187	0.898564	0.32555
895		129.029	9.23	1.9806e-05	0.318547	0.000769554
896		129.029	10.33	0.36467	0.752242	0.468369
897		129.049	6.89	0.00098	0.608815	0.00633173
898		129.05	30.64	0.40599	1.24227	0.499451
899		129.05	31.09	0.58169	0.939046	0.614246
900		129.05	6.06	0.10321	0.617733	0.19341
901		129.051	30.15	0.10356	1.18596	0.193696
902		129.052	29.55	0.11141	0.8822	0.204306
903		129.053	27.14	0.07771	0.782972	0.156418
904		129.054	5.02	0.00024	3.97217	0.00251112
905		129.056	28.11	0.73409	1.03319	0.687118
906		129.065	5.72	2.8915e-06	3.29336	0.000468631
907		129.066	4.88	0.01518	1.34178	0.0453542
908		129.068	24.99	0.71784	0.848649	0.679487
909		129.069	24.45	0.50726	1.23077	0.56934
910		129.1	4.29	3.0322e-06	3.50097	0.000468631
911		129.137	3.51	0.00158	1.96835	0.00872346
912		129.137	9.54	0.51245	1.27322	0.572537
913		129.137	7.08	6.2966e-05	2.43371	0.00122998
914		129.535	11.2	0.03926	2.49884	0.092843
915		129.987	6.35	0.00136	2.78408	0.00784937
916		130.048	18.64	9.4793e-05	5.26383	0.00150066
917		130.048	7.82	0.00035	2.12392	0.00317262
918		130.048	5.76	0.00443	4.58075	0.0180129
919		130.048	6.87	0.00824	2.44767	0.0285595
920		130.048	8.39	0.00225	3.62899	0.0112426
922		130.048	4.91	0.00147	1.4643	0.00825254
923		130.064	12.67	0.00391	2.45364	0.0164336
924		130.067	5.69	0.01032	2.37632	0.0338127
925		130.083	31.03	0.18523	1.20051	0.296483
926		130.083	5.47	0.06173	2.20732	0.13119
928		130.085	4.31	7.1001e-06	3.91075	0.000609349
929		130.086	31.97	0.4595	1.13357	0.538316
930		130.087	28.42	0.34417	1.9417	0.452034
931		130.096	4.69	0.00174	3.17793	0.00931807
932		130.14	3.51	0.00138	2.17717	0.00791693
933		130.159	15.96	0.28188	0.415094	0.398252
934		130.961	28.29	0.61396	0.944105	0.631079
935		130.961	31.99	0.12986	0.887809	0.228181
936		130.962	26.59	0.33785	1.22605	0.446543
937		130.962	27.37	0.34391	1.16391	0.451781
938		130.962	29.87	0.82984	1.02939	0.728031
939		130.962	30.49	0.41239	1.3216	0.50418
940		130.963	23.5	0.49262	0.938067	0.560052
941		130.963	30.4	0.05644	1.14802	0.12248
942		130.963	12.05	0.59102	0.838542	0.619208
943		130.963	9.5	1.1668e-05	0.296905	0.000703832
944		130.963	6.94	6.8947e-06	0.718925	0.000609349
945		130.963	5.95	0.06489	0.822815	0.136323
946		130.963	14.1	0.66232	0.953381	0.653914
947		130.964	4.03	0.00953	0.468053	0.031889
948		130.966	15.44	0.54683	0.872985	0.593432
949		131	6.91	0.01194	0.762772	0.0378849
950		131	5.33	0.00752	3.58408	0.0266941
951		131.007	21.32	0.61364	0.888456	0.631032
952		131.014	6.85	0.08072	2.23927	0.160805
953		131.032	4.97	0.46317	0.91261	0.541287
954		131.047	10.13	0.00847	2.32563	0.0291224
955		131.051	4.98	0.00311	1.43888	0.0140859
956		131.052	8.42	0.00103	3.44845	0.0065347
957		131.089	4.29	7.7607e-05	4.05241	0.00135546
959		131.928	5.46	0.14411	0.549683	0.247492
960		131.947	29.81	0.27112	1.20076	0.387433
961		131.947	5.91	0.14497	0.80542	0.248554
962		131.948	25.86	0.64505	0.938023	0.645981
963		131.948	6.7	0.00462	0.589854	0.0185987
964		131.949	8.99	1.3288e-05	0.311094	0.000729618
965		131.949	31.4	0.50541	1.27664	0.567898
966		131.95	10.37	0.09829	0.627799	0.186386
967		131.95	30.76	0.72939	1.20303	0.685342
968		131.951	28.52	0.8127	0.925676	0.719643
969		131.959	28.54	0.16749	0.845329	0.275736
970		131.959	29.09	0.42686	0.811321	0.515304
971		131.959	27.32	0.21285	1.16142	0.326665
972		131.96	31.01	0.87858	0.976112	0.74758
973		131.96	22.33	0.03915	0.70564	0.0926484
974		131.96	28.02	0.0351	0.765071	0.0851761
975		131.96	29.98	0.48668	1.16504	0.556163
976		131.984	6.91	0.67559	0.882521	0.660331
977		132.025	6.44	4.2892e-08	41.4071	0.000109808
978		132.025	5.71	0.52648	0.841112	0.581813
979		132.045	16.3	0.89945	0.924595	0.755787
980		132.046	4.73	0.86068	1.08333	0.740127
981		132.051	10.08	0.01475	2.671	0.0444973
982		132.052	8.28	0.00661	3.57929	0.0243032
983		132.06	5.06	0.01566	1.52253	0.0464146
984		132.064	5.05	2.98e-05	1.66028	0.000872984
985		132.075	3.94	6.2258e-05	5.65308	0.0012233
987		132.078	12.72	0.00356	2.57995	0.0154737
988		132.089	4.31	0.00649	4.07812	0.0239477
989		132.1	5.81	0.17683	1.24984	0.286662
991		132.494	8.37	0.02092	2.49672	0.0574784
992		132.527	6.39	1.3152e-05	41.2768	0.000729618
993		132.901	7.09	0.22378	0.843399	0.338616
994		132.902	5.97	0.17306	0.857005	0.282263
995		132.954	31.57	0.84185	1.2025	0.732984
996		132.955	6.9	0.2662	0.80012	0.38216
997		132.955	22.79	0.92116	1.05132	0.76323
998		132.955	11.66	0.62478	0.877276	0.636322
999		132.955	15.24	0.91601	0.967384	0.761569
1000		132.956	16.65	0.64422	0.888067	0.645585
1001		132.956	27.16	0.96142	0.997312	0.777292
1002		132.956	30.07	0.8927	0.988651	0.752909
1003		132.956	13.85	0.03931	0.805936	0.0929283
1004		132.956	4.07	0.20402	0.422738	0.317553
1005		132.956	5.62	0.68256	0.886411	0.663407
1006		132.957	16.48	0.11337	0.776256	0.206992
1007		132.957	3.67	0.01201	0.394628	0.0380348
1008		132.957	5.93	0.89024	0.964522	0.751831
1009		132.958	28.2	0.98672	0.998477	0.785961
1010		132.958	9.18	0.00109	0.366222	0.00675499
1011		132.958	23.53	0.19366	1.1737	0.306109
1012		132.958	9.41	0.00179	0.306116	0.00952095
1013		132.958	28.08	0.71622	1.11489	0.679031
1014		132.959	10.85	0.02185	1.86122	0.0594832
1015		132.959	28.82	0.77427	0.943774	0.70476
1016		132.96	29.93	0.53635	0.834465	0.587446
1017		132.963	27.19	0.50027	1.24678	0.564881
1018		132.979	6.37	7.7561e-05	2.64254	0.00135546
1019		132.998	3.87	0.00961	3.96774	0.0320844
1020		133.006	6.42	0.00526	2.90455	0.0204422
1021		133.031	6.46	3.8419e-06	3.18972	0.0004956
1022		133.031	28.6	0.21985	1.04244	0.33445
1023		133.033	27.92	0.36615	1.2006	0.469774
1024		133.033	31.92	0.64531	0.826568	0.646011
1025		133.035	30.5	0.3027	1.41113	0.417556
1026		133.035	29.42	0.38799	0.938912	0.485603
1027		133.035	27.35	0.38121	1.38205	0.480247
1028		133.036	28.99	0.54446	0.9465	0.592191
1029		133.057	5.75	0.00157	5.45605	0.00867542
1031		133.062	21.51	0.41821	0.577049	0.508214
1032		133.063	20.86	0.36221	0.18149	0.466375
1033		133.068	5.03	0.00701	1.59054	0.0253484
1034		133.078	5.68	0.05804	1.15318	0.125159
1035		133.085	28.09	0.87716	0.923858	0.747283
1037		133.104	6.82	3.9512e-06	2.54245	0.000498047
1038		133.927	5.25	0.31276	0.479058	0.425937
1039		133.956	30.08	0.0507	0.707033	0.112602
1040		133.958	29.19	0.36186	0.727638	0.466149
1041		133.958	30.87	0.48222	1.14765	0.553575
1042		133.958	26.66	0.01408	0.348367	0.0429905
1043		133.961	20.53	0.20406	1.28686	0.317553
1044		133.961	27.82	0.61077	0.917266	0.629544
1045		133.963	9.65	0.00387	0.365079	0.0163014
1046		133.966	5.9	0.37604	0.760664	0.476256
1047		134.018	4.74	0.12307	1.55709	0.219689
1048		134.026	5.74	0.00422	5.45561	0.0173598
1049		134.033	6.48	3.002e-05	3.17801	0.000875118
1050		134.035	29.13	0.54244	0.617021	0.590683
1051		134.041	6.88	0.11022	1.20974	0.202708
1052		134.041	5.78	0.01331	2.96338	0.0411758
1054		134.057	6.88	7.7898e-07	2.72101	0.000310498
1055		134.078	5.64	0.44478	1.07668	0.5275
1056		134.079	5.16	0.03985	0.720449	0.0939058
1057		134.103	6.86	0.00097	2.32738	0.00630064
1058		134.115	5.69	0.02698	0.517681	0.0697941
1059		134.116	9.14	0.00231	0.293386	0.0114355
1060		134.515	5.67	0.44322	1.34252	0.526398
1061		134.94	5.93	0.01109	0.657858	0.0358173
1062		134.94	6.92	0.00025	0.588072	0.00258939
1063		134.94	4.1	0.0033	0.386318	0.0146632
1064		134.944	9.26	0.65646	0.710921	0.651161
1065		134.954	8.32	0.642	1.07422	0.644464
1066		134.955	9.21	0.00112	2.82476	0.0068708
1067		134.956	20.39	0.16338	0.76353	0.270704
1068		134.956	29.41	0.92988	0.993724	0.766037
1069		134.957	27.99	0.1925	0.881738	0.30478
1070		134.957	27.16	0.35377	1.02672	0.460433
1071		134.958	28.2	0.41188	0.934847	0.503971
1072		134.958	31.81	0.8762	1.0252	0.746885
1073		134.958	25.93	0.0439	0.857394	0.101201
1074		135	31.58	0.01097	2.90528	0.0354984
1075		135.002	6.33	3.8895e-05	3.71847	0.000993663
1076		135.024	8.4	0.00288	8.13759	0.0133104
1077		135.027	6.5	1.034e-05	3.04169	0.000687814
1078		135.042	15.25	0.55361	0.901985	0.597586
1079		135.063	6.88	0.00175	2.42868	0.00936411
1080		135.077	25.91	0.0376	0.536952	0.0898878
1081		135.079	24.01	0.26449	0.688808	0.380429
1082		135.08	26.83	0.60523	0.631696	0.627023
1083		135.081	20.96	0.28213	0.303387	0.398507
1084		135.116	24.04	0.25671	1.23077	0.37335
1085		135.925	5.68	0.92642	0.987596	0.764932
1086		135.976	4.64	0.08082	0.751307	0.160908
1087		136.049	5.67	0.40217	0.93154	0.496167
1088		136.06	5.17	0.00379	0.623093	0.0160555
1089		136.06	5.97	0.1802	1.13446	0.290504
1090		136.061	10.21	0.37887	0.793803	0.478512
1092		136.061	28.59	0.72099	1.10729	0.680849
1093		136.061	9.11	1.4102e-05	0.288735	0.000730311
1094		136.061	5.4	0.01644	1.24157	0.0480654
1095		136.061	31.43	0.62876	0.894588	0.63814
1096		136.063	8.6	0.63764	0.910426	0.642149
1097		136.072	18.87	0.01271	0.74347	0.0397243
1098		136.074	6.71	3.0271e-06	3.04144	0.000468631
1099		136.11	19.37	0.68213	1.07386	0.663125
1100		136.921	6.89	0.00155	2.36499	0.00860047
1101		136.922	6.77	0.30836	1.31349	0.422396
1102		136.922	8.85	0.00636	0.481481	0.0235656
1103		136.928	6.99	0.80425	0.974	0.716475
1104		136.93	5.67	0.0003	0.651207	0.00289832
1105		136.93	9.15	0.0764	0.378215	0.154199
1106		136.951	28.05	0.79335	1.09559	0.712041
1107		136.952	31.67	0.28179	0.790812	0.398209
1108		136.952	26.44	0.34577	0.86121	0.453422
1109		136.952	28.85	0.02387	1.37589	0.0636339
1110		136.953	30.69	0.60819	1.16849	0.628397
1111		136.953	29.56	0.15796	0.943511	0.264247
1112		136.968	28.99	0.21565	0.582456	0.329863
1113		136.978	9.21	0.11508	0.618115	0.209455
1114		136.98	6.12	0.09588	0.503546	0.183035
1115		136.98	7.01	0.50061	0.873745	0.564914
1116		137.001	9.09	0.00013	235.028	0.00176341
1117		137.017	6.87	0.00174	0.698437	0.00931807
1118		137.019	6.14	0.00253	2.70299	0.012151
1120		137.044	8.35	0.00387	2.79544	0.0163014
1121		137.069	6.83	0.00139	0.614896	0.007947
1122		137.069	7.74	0.83757	1.02937	0.731389
1123		137.076	18.9	0.03657	0.773464	0.0879922
1124		137.502	9.09	0.00016	341.996	0.00197579
1125		138	9.01	0.00044	125.148	0.00369978
1126		138.005	6.2	0.00128	25.9324	0.00751754
1127		138.05	28.47	0.23558	0.494624	0.351613
1128		138.051	5.76	0.00088	0.487274	0.00592039
1129		138.052	15.83	0.9922	0.993769	0.787215
1130		138.053	7.07	0.054	1.34839	0.118241
1131		138.053	8.59	0.59701	0.6875	0.622507
1132		138.053	31.38	0.51623	0.738872	0.575037
1133		138.072	6.81	0.00193	0.621344	0.0100653
1134		138.905	4.68	0.0094	1.75249	0.031533
1135		138.95	20.42	0.17284	1.54144	0.282024
1136		138.968	7.39	0.01424	1.8132	0.0433502
1137		138.998	8.57	0.0304	25.8077	0.0763357
1138		139	6.04	8.9939e-05	8.22452	0.00146687
1139		139.019	9.63	0.00084	0.346752	0.0057409
1140		139.019	5.95	0.01244	1.36912	0.0390816
1141		139.019	20.6	0.22401	0.81833	0.338879
1142		139.02	6.93	0.2627	0.910587	0.378941
1143		139.022	18.2	0.83573	0.924037	0.730477
1144		139.047	10.27	0.1028	0.696179	0.192831
1145		139.049	5.95	0.03034	1.49143	0.0762818
1146		139.05	7.01	0.91619	0.980488	0.761663
1147		139.073	14.24	0.6128	0.795602	0.630455
1148		139.111	23.54	0.91983	1.02168	0.76279
1149		139.525	5.71	0.00312	0.274877	0.0141073
1150		140	8.88	0.00344	2.63015	0.0150945
1151		140.019	22.44	0.50873	1.13816	0.570241
1152		140.065	5.69	0.01324	3.00956	0.0410448
1153		140.066	6.72	0.01424	1.18148	0.0433502
1154		140.069	3.58	0.0071	2.05388	0.0255563
1155		140.069	26.21	0.48846	1.49153	0.557527
1156		140.104	28.55	0.60709	1.14583	0.627914
1157		140.106	22.33	0.43663	1.23214	0.521807
1158		140.544	5.75	0.01812	0.353165	0.0516768
1159		140.901	4.66	0.00205	1.9443	0.0105065
1160		140.952	3.98	0.17348	1.43871	0.282741
1161		140.958	7.01	0.0713	0.815366	0.146675
1162		140.958	5.96	0.14835	0.865623	0.252727
1163		140.958	8.77	3.4807e-05	0.342031	0.00093647
1164		140.959	5.73	0.03976	0.732927	0.0937268
1165		140.96	9.35	0.01755	0.0665083	0.0504063
1166		140.984	5.92	0.00276	1.95627	0.0128851
1167		140.993	8.58	0.00328	7.69268	0.0146083
1168		140.995	9.07	0.00018	4.44807	0.00211896
1169		140.998	9.42	0.05599	0.38961	0.121642
1170		141.001	5.94	0.81203	0.84141	0.719543
1171		141.064	6	0.00068	2.31502	0.00498117
1172		141.111	30.4	0.51459	1.11582	0.574182
1173		141.111	27.1	0.11623	0.902567	0.210945
1174		141.111	28.13	0.68801	1.06685	0.666088
1175		141.112	28.71	0.39087	1.14815	0.487795
1176		141.113	26.59	0.27088	0.91883	0.387132
1177		141.495	5.69	0.38894	0.948913	0.48622
1178		141.511	5.89	0.01614	0.673979	0.0474583
1179		141.932	30.89	0.65707	1.15291	0.651321
1180		141.935	29.97	0.92881	1.02695	0.765982
1181		141.955	22.33	0.05314	0.809329	0.116837
1182		141.956	7.06	0.52272	0.832728	0.579313
1183		141.956	28.2	0.93181	0.981789	0.766824
1184		141.956	13.78	0.02653	0.622247	0.0688834
1185		141.956	21.06	0.7775	0.912088	0.70586
1186		141.956	27.23	0.96458	0.98325	0.778508
1187		141.956	29.04	0.93382	1.03178	0.767249
1188		141.956	31.19	0.95453	1.01945	0.774925
1189		141.957	19.27	0.74473	0.938683	0.692162
1190		141.957	29.86	0.9971	1.00073	0.789061
1191		141.957	3.81	0.20414	0.680698	0.317553
1192		141.957	5.96	0.18357	0.623818	0.294374
1193		141.957	7.7	0.577	1.27268	0.611057
1194		141.957	9.4	0.0386	0.414269	0.091639
1195		141.957	6.53	0.05547	0.452825	0.120708
1197		142.046	4.86	0.10632	1.52436	0.197741
1198		142.063	12.65	0.00274	2.4242	0.0128186
1199		142.085	4.8	0.02407	0.535354	0.0640776
1200		142.899	4.67	0.01029	2.29178	0.0337724
1201		142.947	4	0.01835	6.71329	0.0522386
1202		142.947	4.71	0.05544	0.521101	0.120663
1203		142.957	6.07	0.55249	0.764706	0.597052
1204		142.96	7.74	0.30238	1.72093	0.417373
1205		142.967	4.08	0.34753	0.639893	0.455016
1206		142.99	9.04	0.00032	6.91273	0.00301311
1207		142.997	9.32	0.01113	0.208259	0.0358945
1208		143	6.99	0.84191	0.961178	0.732984
1209		143.005	6.49	0.00023	1.98061	0.00243317
1210		143.046	6.92	0.38001	0.813545	0.479453
1211		143.068	31.2	0.55753	0.862651	0.599927
1212		143.071	12.68	0.01539	2.00313	0.0457972
1213		143.08	27.94	0.59968	1.09266	0.623733
1214		143.08	26.24	0.3197	0.623094	0.431457
1215		143.949	6.29	0.00075	2.74882	0.00535306
1216		143.986	4.96	0.16228	1.32894	0.269534
1217		143.995	3.78	0.06098	0.679248	0.130155
1218		143.995	5.94	0.01363	0.687285	0.0418941
1219		143.995	14.84	0.85377	1.01777	0.737655
1220		143.995	7.7	0.39079	2.92798	0.487795
1221		143.995	9.17	0.05576	0.39444	0.12126
1222		143.996	8.47	0.02341	0.499873	0.0626953
1223		144.004	4.66	0.79296	0.888889	0.711975
1224		144.008	5.89	0.84532	0.962887	0.734174
1225		144.009	5.93	0.89209	1.02434	0.75268
1226		144.046	5.75	4.1661e-05	6.32128	0.00102702
1227		144.064	5.24	0.78053	1.04536	0.706849
1228		144.079	12.72	0.00053	2.50122	0.0042227
1229		144.1	4.28	0.00126	0.534501	0.00744261
1230		144.1	6.89	0.21821	0.782377	0.332864
1231		144.101	6.14	0.81791	0.94523	0.722198
1232		144.101	10.15	0.95717	0.990281	0.77589
1233		144.11	25.98	0.0817	1.52434	0.162249
1234		144.11	29.99	0.40681	1.19712	0.499953
1235		144.11	28.55	0.4839	0.868483	0.554598
1236		144.112	27.22	0.21913	0.81583	0.33381
1237		144.137	30.94	0.66561	0.914286	0.655322
1238		144.137	29.92	0.54412	0.826263	0.591981
1239		144.137	27.21	0.81762	0.930636	0.722198
1240		144.946	4.04	0.05121	8.98611	0.113377
1241		144.955	6.98	0.19786	1.27901	0.310872
1242		144.957	6.26	0.00046	2.53081	0.00381513
1243		144.978	6.91	0.27744	0.834005	0.393937
1244		144.98	5.81	0.0207	2.47606	0.0570146
1245		144.98	10.37	0.41594	1.756	0.506468
1246		144.98	5.2	0.68901	0.965463	0.666438
1247		144.989	5.46	0.16383	1.96718	0.271264
1248		145.015	6.36	4.9651e-05	6.78634	0.00111872
1249		145.033	31.36	0.65431	1.42045	0.650186
1250		145.034	3.9	0.00344	4.0877	0.0150945
1251		145.046	5.73	0.00377	3.35543	0.0159911
1252		145.047	3.54	0.05216	2.45455	0.114985
1253		145.047	7.27	0.00371	0.478293	0.0158523
1254		145.048	5	1.6586e-05	1.85667	0.000748315
1255		145.083	12.65	0.00908	2.55171	0.0306984
1256		145.096	4.28	0.21361	1.3153	0.327455
1257		145.097	28.45	0.61275	1.19725	0.630455
1258		145.928	9.15	0.01184	0.102439	0.037666
1259		145.955	6.23	0.38137	1.46857	0.480353
1260		145.964	6.95	0.04971	0.788475	0.111012
1261		145.984	4.81	0.4038	1.14716	0.497676
1262		145.984	5.97	0.00191	0.323331	0.00998825
1263		145.985	6.85	0.00084	0.586494	0.0057409
1264		145.986	9.26	5.9325e-06	0.403216	0.000569008
1265		146.001	6.94	0.02086	0.700815	0.0573253
1266		146.021	6.39	0.00018	7.8564	0.00211896
1267		146.025	9.51	0.00562	4.73214	0.0214973
1268		146.026	5.6	0.00796	9.80056	0.0277836
1269		146.035	3.9	0.00288	4.5325	0.0133104
1270		146.042	5.69	0.03754	4.51054	0.0898722
1271		146.054	4.93	0.00044	1.77234	0.00369978
1272		146.059	12.67	0.00436	2.55656	0.0177824
1273		146.08	5.74	0.00347	0.785513	0.0151862
1274		146.091	5.85	0.00047	2.95378	0.00387163
1276		146.115	6.89	0.00209	0.693339	0.0106503
1277		146.117	5.9	0.92221	0.99036	0.763456
1278		146.118	4.93	4.8873e-05	0.756845	0.00111535
1280		146.163	6.92	0.00156	2.57751	0.0086416
1281		146.163	9.06	0.03522	1.30807	0.0853898
1282		146.163	10.37	0.11184	1.16615	0.204954
1283		146.165	5.95	0.00031	1.54686	0.0029628
1284		146.524	5	0.00789	4.78161	0.0276114
1285		146.935	7.6	0.40396	0.790224	0.497687
1286		146.935	9.39	0.01951	0.408469	0.054558
1287		146.936	10.23	0.79124	0.876861	0.711294
1288		146.936	7.02	0.40615	1.09748	0.499525
1289		146.936	6.08	0.30307	0.700573	0.417779
1290		146.957	7.04	0.32283	0.941564	0.434426
1291		146.958	3.92	0.00102	3.98663	0.00650214
1292		146.972	6.87	0.04715	0.734491	0.106709
1293		146.98	5.69	0.0565	1.46911	0.12255
1294		146.994	6.36	9.2258e-05	2.49039	0.00148183
1295		146.994	9.18	0.00358	4.26819	0.0155303
1296		146.995	5.6	0.84549	0.972437	0.734226
1297		146.995	8.6	0.00136	4.2784	0.00784937
1298		147.013	3.89	0.00091	5.96111	0.00604612
1299		147.026	6.08	0.00113	6.47678	0.00691944
1300		147.03	3.92	0.00463	5.40506	0.0186221
1301		147.043	6.72	1.116e-06	3.07667	0.000352433
1302		147.052	5	0.33825	1.27288	0.446806
1303		147.062	12.73	0.00781	2.51352	0.0274248
1304		147.064	5.04	0.00112	2.13313	0.0068708
1305		147.065	24.96	0.05272	2.82772	0.116066
1306		147.065	26.99	0.01789	0.773161	0.0511409
1310		147.116	27.5	0.34306	0.700297	0.451103
1311		147.12	6.88	0.00864	0.62606	0.0295624
1312		147.165	3.51	0.03114	1.53279	0.0777409
1313		147.958	3.92	0.00027	4.18066	0.00271243
1314		147.973	6.95	0.24574	0.798233	0.362006
1315		148.002	4.78	0.51944	0.915077	0.577014
1316		148.024	6.24	0.05644	3.66667	0.12248
1317		148.041	6.75	0.00698	2.15368	0.0252878
1318		148.042	6.83	0.04663	2.36083	0.105868
1319		148.05	18.69	0.00015	6.12353	0.00189611
1321		148.075	10.15	0.00227	2.34943	0.0112919
1322		148.078	4.89	0.00026	1.64155	0.00265591
1323		148.096	5.67	0.00032	2.48033	0.00301311
1324		148.114	4.31	2.5295e-05	4.19173	0.000845969
1325		148.17	3.54	0.04762	1.58423	0.107441
1326		148.474	5.69	0.32644	1.23758	0.437207
1327		148.531	5.74	0.00021	0.225976	0.00230935
1328		148.552	18.69	0.00099	12	0.00637169
1329		148.933	4.63	0.00038	2.21942	0.00335799
1330		148.955	3.98	0.00589	3.04664	0.0222877
1331		148.987	23.48	0.92539	1.02013	0.764459
1332		148.988	21.43	0.37301	0.755005	0.474339
1333		149	9.53	0.00402	0.399441	0.0167589
1334		149.007	4.76	0.6767	0.970588	0.660981
1335		149.019	12.28	0.69958	0.861239	0.671923
1336		149.02	5.97	0.01755	1.28341	0.0504063
1337		149.02	30.89	0.30786	0.776837	0.421884
1338		149.021	26.25	0.61631	0.950477	0.632463
1339		149.021	8.43	0.03684	1.78394	0.0884826
1340		149.021	29.83	0.36336	0.859499	0.467361
1341		149.021	9.07	0.15066	0.622854	0.255847
1342		149.021	24.76	0.47588	0.969689	0.549508
1343		149.021	27.6	0.05374	1.13669	0.117884
1344		149.021	7.01	0.4215	0.90526	0.51083
1345		149.022	25.55	0.35085	0.939179	0.457748
1346		149.022	19.63	0.83251	1.10173	0.729258
1347		149.023	20.84	0.59264	0.844156	0.620128
1348		149.023	26.91	0.15804	0.85959	0.264315
1349		149.023	10.26	0.21074	0.700542	0.324351
1350		149.023	4.76	0.00882	0.742785	0.0300245
1351		149.023	28.28	0.53221	0.899396	0.585272
1352		149.025	6.03	0.98364	1.01433	0.784717
1353		149.031	5.75	0.00204	0.587572	0.0104673
1354		149.047	6.85	0.11649	1.82958	0.211274
1355		149.057	25.19	0.49945	0.919426	0.564311
1356		149.059	10.17	0.0119	2.26999	0.0378209
1357		149.059	22.5	0.38723	0.874788	0.485036
1358		149.061	4.95	0.68109	0.974343	0.66275
1359		149.063	10.26	0.15333	3.7374	0.258966
1360		149.079	4.94	0.00146	1.55105	0.00820329
1361		149.093	23.91	0.35882	0.743412	0.464068
1362		149.095	21.03	0.34675	0.283535	0.454217
1363		149.095	25.96	0.57298	0.859452	0.608772
1364		149.117	4.3	0.02003	4.4726	0.055709
1365		149.13	23.58	0.8821	0.979925	0.749219
1366		149.538	5.72	0.00145	0.410746	0.00817116
1367		149.951	3.98	0.01499	7.09269	0.0449776
1368		149.999	4.81	0.44937	0.897544	0.531011
1369		150.011	4.7	0.06727	1.17501	0.140155
1370		150.024	26.35	0.17801	0.877743	0.287877
1371		150.025	26.85	0.55254	0.632353	0.597058
1372		150.026	27.62	0.03582	1.44158	0.0865774
1373		150.036	6.83	0.1267	2.12554	0.223925
1374		150.055	9.57	0.41908	0.667851	0.508757
1375		150.055	6.82	0.02501	1.93368	0.0658972
1377		150.062	10.2	0.0038	2.10759	0.0160928
1378		150.063	4.95	0.66326	0.964134	0.654214
1379		150.086	18.18	0.30629	0.838903	0.420564
1380		150.1	25.82	0.3266	2.5092	0.437253
1381		150.11	5.29	0.32028	0.644879	0.432079
1382		150.126	21.02	0.39853	0.869906	0.493707
1383		150.505	5.67	0.37618	0.81807	0.47633
1384		150.522	5.89	0.91869	0.978043	0.76254
1385		150.931	4.6	0.00022	3.28067	0.00237054
1386		151.008	5.91	0.00583	1.58349	0.0221359
1387		151.009	5.95	0.11693	0.802617	0.211841
1388		151.047	4.85	0.11359	1.5873	0.207337
1389		151.06	6.5	5.3813e-05	3.01005	0.00115969
1390		151.074	25.88	0.80229	0.883234	0.715818
1391		151.094	31.82	0.61009	0.891546	0.62927
1392		151.094	5.97	0.32099	0.909041	0.43256
1393		151.095	9.57	0.00108	0.244131	0.0067117
1394		151.095	7.02	0.49708	1.09161	0.563039
1395		151.097	4.97	0.03699	0.808186	0.0887312
1396		151.918	5.89	0.11811	0.608696	0.213256
1397		151.92	8.85	0.00139	0.305257	0.007947
1398		151.948	3.98	0.01522	17.5855	0.0454229
1399		152.004	6.16	0.00258	5.15536	0.0123158
1400		152.03	8.45	0.00172	3.40242	0.00924059
1401		152.031	4.86	0.27868	1.31228	0.395193
1402		152.044	18.84	0.04653	0.723649	0.105677
1403		152.049	4.86	0.08751	1.66667	0.170717
1404		152.052	6.45	9.7102e-05	2.32792	0.00151145
1405		152.06	22.64	0.42956	0.81291	0.517303
1406		152.068	6.88	1.7313e-05	2.71718	0.000748315
1407		152.07	8.1	0.00017	3.85572	0.00205372
1408		152.943	28.65	0.17415	0.673349	0.283418
1409		152.945	23.53	0.04433	0.797859	0.101946
1410		152.946	30.87	0.80733	0.912682	0.71772
1411		152.946	26.1	0.46845	1.42537	0.544599
1412		152.946	31.85	0.33345	0.919245	0.442958
1413		152.948	20.53	0.51824	0.843023	0.576212
1414		152.948	4.41	0.00626	0.841624	0.0232725
1415		153.013	6.37	0.00033	3.60777	0.00308337
1416		153.032	20.38	0.73015	0.897347	0.685718
1417		153.033	20.35	0.7851	0.937493	0.708347
1418		153.033	31.81	0.11112	1.48232	0.203999
1419		153.033	28.44	0.60144	0.908127	0.62507
1420		153.033	21.42	0.46638	0.857476	0.543196
1421		153.034	25.43	0.25108	1.06821	0.367135
1422		153.034	10.65	0.01044	0.589785	0.0340805
1423		153.034	27.22	0.46429	0.872026	0.541882
1424		153.035	26.03	0.39386	0.922813	0.49012
1425		153.035	27.94	0.55307	1.05604	0.597293
1426		153.035	18.24	0.12158	0.893991	0.217669
1427		153.035	22.72	0.33656	0.904572	0.445446
1428		153.035	5.92	0.27443	0.864814	0.390701
1429		153.035	30.93	0.54477	0.817372	0.592198
1430		153.035	17.54	1.7418e-05	0.73427	0.000748315
1431		153.036	19.54	0.13547	1.44824	0.235806
1432		153.036	20.74	0.0204	0.814423	0.0564326
1433		153.036	4.84	0.09565	0.853036	0.182729
1434		153.036	7.24	0.22132	0.696171	0.335913
1435		153.037	8.56	0.3221	1.22552	0.433732
1436		153.037	23.04	0.75895	0.910201	0.698686
1437		153.038	8.76	0.36265	0.923221	0.466852
1438		153.038	28.05	0.05094	0.472574	0.112936
1439		153.038	21.35	0.58121	0.844859	0.614083
1440		153.038	9.28	0.306	1.22101	0.420427
1441		153.054	4.79	0.43593	0.814103	0.521308
1442		153.073	6.89	0.00103	2.81818	0.0065347
1443		153.113	31.14	0.8538	0.853659	0.737655
1444		153.126	24.02	0.01451	0.816456	0.0439419
1445		153.487	5.73	0.03444	0.707962	0.0839864
1446		153.947	3.97	0.00803	16.1224	0.0279987
1447		153.989	4.91	0.94962	0.974596	0.773005
1448		154.038	20.56	0.71582	0.915959	0.679031
1449		154.04	8.6	0.50208	0.796562	0.565917
1450		154.057	5.66	0.07237	0.770326	0.148215
1451		154.06	4.85	0.62454	0.910553	0.6362
1452		154.061	9.55	0.0578	0.394253	0.124742
1453		154.082	6.87	5.7549e-05	2.25623	0.00119225
1454		154.094	26.05	0.18892	1.48343	0.300565
1455		154.096	30.78	0.06363	0.599665	0.134309
1456		154.096	28.48	0.41867	0.856092	0.508449
1457		154.097	27.36	0.95307	1.01754	0.77421
1458		154.878	4.67	0.12722	1.55644	0.224547
1459		154.972	5.76	0.0031	1.20525	0.0140693
1460		154.973	6.87	0.25652	0.886561	0.37321
1461		154.973	5.97	0.40129	0.925929	0.495888
1462		154.974	7.04	0.97648	1.00303	0.782006
1463		154.974	9.45	5.7472e-05	0.322972	0.00119225
1464		154.974	11.53	0.14726	0.758294	0.251608
1465		154.975	3.65	0.14524	0.38607	0.248889
1466		154.981	22.32	0.03275	0.729971	0.0805363
1467		155.009	6.38	1.9321e-05	4.52949	0.000769153
1468		155.018	20.39	0.32541	0.879722	0.436574
1469		155.027	6.43	1.0712e-06	17.5629	0.000352433
1470		155.027	9.02	1.8009e-05	0.338604	0.000748603
1471		155.029	14.66	0.32197	0.866842	0.433645
1472		155.029	9.67	0.00675	0.389051	0.0246551
1473		155.032	20.85	0.58878	0.869545	0.618153
1474		155.041	4.78	0.09502	0.843715	0.181733
1475		155.042	27.29	0.47449	1.12418	0.548411
1476		155.042	28.54	0.33628	1.39526	0.445172
1477		155.043	31.92	0.58541	0.786723	0.616473
1478		155.043	25.44	0.40671	0.95351	0.499934
1479		155.044	27.97	0.19851	1.3607	0.311491
1480		155.046	30.07	0.95507	0.993228	0.775081
1481		155.052	31.19	0.07189	0.433206	0.147435
1482		155.063	6.89	0.26087	0.891264	0.376979
1483		155.069	23.1	0.64698	0.901979	0.646798
1484		155.071	21.32	0.63271	0.910129	0.639773
1485		155.077	4.39	0.0013	3.0239	0.00760159
1486		155.084	6.82	0.02194	1.88064	0.0596431
1487		155.104	23.5	0.53941	1.15265	0.589449
1488		155.116	18.2	0.24342	0.715698	0.35946
1489		155.521	5.67	0.0069	3.78022	0.0250387
1490		155.528	6.39	5.4943e-07	57.9187	0.000305878
1491		155.916	8.88	0.00038	0	0.00335799
1492		155.976	8.88	0.193	0.803695	0.305355
1493		156.024	4.77	0.70946	0.941555	0.676318
1494		156.029	6.37	2.0568e-06	9.71158	0.000450515
1495		156.029	5.73	0.00062	2.35014	0.00467229
1496		156.039	5	0.38197	0.934706	0.480927
1497		156.041	6.86	0.73442	1.03241	0.687217
1498		156.046	22.33	0.00937	0.730961	0.0314718
1499		156.047	25.48	0.48461	1.24422	0.554984
1500		156.047	20.5	0.23515	0.859042	0.351168
1501		156.073	6.88	2.549e-05	3.20933	0.000845969
1502		156.074	5.51	0.0678	3.21429	0.141039
1504		156.097	9.05	0.00163	0.440268	0.00891844
1505		156.098	26.05	0.56091	1.26055	0.601615
1506		156.099	30.62	0.28938	1.46371	0.405673
1507		156.099	28.18	0.11595	1.15623	0.210609
1508		156.1	6.06	0.02296	1.33627	0.0617625
1509		156.1	31.27	0.7655	1.09516	0.701411
1510		156.1	12.86	0.05093	0.479121	0.112936
1511		156.1	7.09	0.27855	1.24451	0.395191
1512		156.1	27.3	0.26553	1.41683	0.381444
1513		156.101	22.4	0.20025	0.827057	0.313485
1514		156.103	4.77	0.03974	0.728752	0.0936961
1515		156.12	18.22	0.63894	0.823171	0.642752
1516		156.515	5.71	0.00056	0.23275	0.00436795
1517		156.875	4.64	0.31164	1.22894	0.425105
1518		156.959	9.55	0.00083	0.316454	0.00571052
1519		156.96	20.38	0.00436	0.735553	0.0177824
1520		156.961	5.97	0.08348	0.688923	0.164853
1521		156.961	7.02	0.18789	0.917644	0.299397
1522		156.963	3.92	0.1196	0.759962	0.215104
1523		156.979	7.5	0.02334	2.08295	0.0625705
1524		156.981	6.1	0.00051	1.99822	0.00410496
1525		157.009	5.67	1.0103e-05	3.17315	0.000687814
1526		157.032	9.19	8.306e-06	10.0419	0.000639704
1527		157.032	6.42	0.00038	5.97797	0.00335799
1528		157.034	8.56	0.02042	17.9098	0.0564646
1529		157.043	27.97	0.39652	1.7747	0.492379
1530		157.043	31.87	0.3636	1.33333	0.467579
1531		157.044	6.15	0.31407	0.848653	0.426807
1532		157.045	6.98	0.19907	0.863354	0.312149
1533		157.045	28.57	0.14608	1.47568	0.25004
1534		157.045	11.15	0.25312	0.576673	0.369537
1535		157.046	22.35	0.2536	0.682103	0.370157
1536		157.046	30.86	0.68548	0.920627	0.664649
1537		157.048	23.48	0.4554	0.892985	0.535532
1538		157.048	26.67	0.80328	0.960616	0.716276
1539		157.059	5.46	0.00092	2.0523	0.00608532
1540		157.062	6.9	0.01386	0.719481	0.0424449
1541		157.078	4.7	0.00268	1.89327	0.0125996
1542		157.08	30.01	0.13646	0.909179	0.237105
1543		157.08	29.76	0.04876	0.881628	0.109458
1544		157.081	31.12	0.8223	0.980134	0.724255
1545		157.081	15.81	0.44184	0.895433	0.525272
1546		157.081	28.21	0.80463	1.01964	0.716581
1547		157.081	31.59	0.80197	0.951364	0.715818
1548		157.082	6.03	0.14436	0.719727	0.247731
1549		157.082	28.6	0.33778	1.07719	0.446543
1550		157.082	26.93	0.11107	0.79938	0.203953
1551		157.082	18.15	0.00575	0.59452	0.0218694
1552		157.082	12.72	0.09591	0.802162	0.183035
1553		157.083	11.21	0.01956	0.467208	0.054652
1554		157.083	27.21	0.18894	0.858031	0.300565
1555		157.084	6.99	0.71626	0.880795	0.679031
1556		157.094	31	0.19999	0.771222	0.313298
1557		157.094	28.74	0.89181	0.971084	0.752586
1558		157.106	4.68	0.00462	2.83278	0.0185987
1559		157.539	5.77	0.01412	0.249092	0.0430831
1560		157.992	14.12	0.04205	1.29316	0.0978646
1561		157.992	20.39	0.1681	0.807762	0.276366
1562		157.993	21.44	0.0635	0.705043	0.134119
1563		158.005	5.42	0.39851	0.812724	0.493707
1564		158.025	23.75	0.72148	1.05788	0.681215
1565		158.078	3.62	0.00026	4.62414	0.00265591
1566		158.085	15.85	0.62396	0.899507	0.63589
1567		158.089	30.86	0.10797	0.661392	0.199808
1568		158.091	4.69	6.6281e-05	3.19473	0.00126514
1569		158.093	31.37	0.82036	1.082	0.723198
1570		158.114	28.47	0.69105	0.964046	0.667628
1571		158.114	28.09	0.68196	0.974412	0.663104
1572		158.115	26.76	0.61648	0.9574	0.632515
1573		158.115	31.54	0.73265	1.02687	0.68657
1574		158.115	25.56	0.49507	1.17885	0.561756
1575		158.115	30.84	0.08829	1.07961	0.171988
1576		158.116	30.29	0.52136	1.05302	0.578285
1577		158.116	29.37	0.37604	1.06527	0.476256
1578		158.117	22.32	0.42808	1.1399	0.516031
1579		158.117	20.54	0.26117	0.77907	0.377331
1580		158.117	12.44	0.78148	0.957422	0.707105
1581		158.117	27.17	0.64995	1.01722	0.648312
1582		158.118	6.11	0.87374	1.06404	0.745387
1583		158.152	23.19	0.11936	0.747348	0.214846
1584		158.152	23.98	0.65397	1.02844	0.649926
1585		158.153	6.91	0.13851	0.760827	0.239941
1586		158.96	25.78	0.62687	0.848385	0.637134
1587		158.96	30.5	0.72035	1.08568	0.680774
1588		158.961	25.14	0.47011	1.17094	0.545552
1589		158.961	26.64	0.19841	0.90365	0.311443
1590		158.962	30.74	0.60451	1.05491	0.626756
1591		158.962	20.93	0.15816	0.801203	0.264483
1592		158.962	4.51	0.89831	0.997813	0.755305
1593		158.962	28.67	0.97308	1.001	0.780813
1594		158.962	27.19	0.50799	0.987262	0.569698
1595		158.964	28.61	0.73434	1.09958	0.68719
1596		158.964	31.26	0.36104	0.826501	0.465767
1597		158.967	25.68	0.37712	0.872941	0.477068
1598		158.969	9.35	0.07408	0.542459	0.150678
1599		158.97	5.94	0.05424	0.794965	0.118631
1600		158.97	6.13	0.11658	0.76356	0.211379
1601		158.972	6.94	0.00785	0.695046	0.0275074
1602		158.996	5.23	0.11583	0.90475	0.210419
1603		159.013	6.41	2.8287e-05	2.74197	0.000864873
1604		159.027	9.07	0.2475	3.41088	0.363636
1606		159.075	5.08	4.1401e-06	4.2871	0.000502777
1607		159.087	30.51	0.02984	1.70393	0.075269
1608		159.087	28.83	0.25292	0.594132	0.369366
1609		159.088	31.44	0.23201	0.574512	0.347566
1610		159.089	12.69	0.00489	2.40678	0.019336
1611		159.111	30.5	0.29293	1.24266	0.408692
1612		159.111	31.39	0.67286	1.19059	0.659351
1613		159.113	28.47	0.82539	0.910959	0.72559
1614		159.505	5.67	0.04437	0.674047	0.101985
1615		159.964	4.51	0.19106	0.954781	0.303183
1616		159.965	29.84	0.98003	0.998693	0.783253
1617		159.965	28.49	0.69899	0.941592	0.671742
1618		159.966	31.51	0.01208	2.46853	0.038175
1619		159.979	30.01	0.78833	1.11059	0.709872
1620		159.98	31.19	0.42185	1.32222	0.511139
1621		159.992	4.69	0.08146	0.466667	0.161845
1622		160.013	6.27	0.00053	3.25	0.0042227
1623		160.04	22.71	0.00322	13.6918	0.0144228
1624		160.042	20.48	1.9581e-05	12.362	0.000769153
1625		160.074	9.35	0.00146	2.15253	0.00820329
1626		160.074	16.15	0.00249	5.12093	0.0120063
1627		160.074	9.94	2.0085e-05	7.25411	0.00077311
1628		160.074	12.73	0.01327	2.26336	0.0411187
1629		160.092	12.62	0.01082	2.2472	0.035081
1630		160.131	10.04	0.00187	0.411658	0.00982909
1631		160.132	10.86	0.4051	1.19552	0.498769
1632		160.966	4.53	0.56376	1.02682	0.603037
1633		160.967	31.35	0.88343	1.02333	0.749633
1634		160.987	23.5	0.99016	1.0038	0.786784
1635		160.988	20.13	0.15496	1.2921	0.26096
1636		160.989	20.9	0.52889	1.06363	0.583344
1637		160.992	3.9	4.3205e-05	3.12283	0.00104578
1638		161.008	15	0.52864	0.779774	0.583176
1639		161.008	5.91	0.30345	0.872255	0.418116
1640		161.01	23.51	0.61151	0.92707	0.630054
1641		161.01	7.05	0.02056	0.700996	0.056746
1642		161.01	9.43	0.0001	0.274077	0.00151145
1643		161.01	4.09	0.00758	0.416602	0.0268429
1644		161.01	20.6	0.75856	0.948345	0.698601
1645		161.01	5.54	0.25624	0.757095	0.37302
1646		161.01	11.36	0.02451	0.778302	0.0649384
1647		161.01	16.06	0.62876	0.925739	0.63814
1648		161.012	6.14	0.10683	0.827809	0.198385
1649		161.013	13.38	0.89472	1.02225	0.753729
1650		161.015	31.5	0.43306	2.2093	0.519608
1652		161.127	4.29	2.661e-05	0.473438	0.00085673
1653		161.128	27.56	0.94443	1.03015	0.771162
1654		161.512	6.26	0.00152	83.1724	0.00845508
1655		161.958	6.35	6.4785e-05	2.70916	0.00125269
1656		162.012	8.99	0.1439	0.408624	0.247195
1657		162.021	5.95	0.90514	0.990272	0.757913
1658		162.073	5.95	0.00036	6.04104	0.00323909
1660		162.076	3.62	0.00016	4.21574	0.00197579
1661		162.11	6.2	0.0405	1.28114	0.0950352
1663		162.514	8.78	0.00182	3.81113	0.00964214
1664		162.935	6.89	0.00012	0.554625	0.00168066
1665		162.936	9.23	0.00029	0.469737	0.00282829
1666		162.936	4.13	0.00505	0.426759	0.0197872
1667		162.936	13.82	0.04922	0.532847	0.110176
1668		162.945	5.71	0.30102	0.915072	0.416227
1669		162.967	6.93	0.16602	0.794261	0.274059
1670		162.97	9.08	0.03465	8.44658	0.0843446
1671		162.972	8.87	0.00028	11.085	0.00277946
1672		162.976	9.19	0.03153	10.7235	0.0785048
1673		162.983	8.75	0.44221	1.95217	0.525432
1674		162.99	11.7	0.23416	0.835069	0.350041
1675		162.99	20.39	0.13985	1.25419	0.241573
1676		163.014	6.92	0.26164	0.915126	0.377847
1677		163.014	8.84	0.20914	1.52653	0.322856
1678		163.021	5.92	0.45903	1.03936	0.537977
1679		163.057	19	0.54924	1.28235	0.594824
1680		163.059	5.02	5.0719e-06	2.03148	0.000529002
1681		163.073	26.65	0.07605	0.67998	0.153748
1682		163.073	23.72	0.09216	0.714583	0.177508
1683		163.079	5.23	0.52489	1.2434	0.581075
1684		163.081	4.28	0.21101	0.719321	0.324602
1686		163.115	5.81	0.12129	0.81497	0.217324
1687		163.148	23.97	0.42087	1.16337	0.510239
1688		163.953	5.71	0.48788	0.859361	0.557044
1689		163.958	9.27	0.0166	2.25178	0.0483323
1690		163.967	4.83	0.00128	0.540722	0.00751754
1691		163.973	5.95	0.16866	0.799766	0.277014
1692		163.974	5.56	0.30665	0.847436	0.420876
1693		163.974	9.13	0.00173	1.56439	0.00928685
1694		163.974	20.41	0.00709	0.594799	0.0255409
1695		163.974	24.83	0.98944	1.00346	0.786735
1696		163.974	15.92	0.987	1.00282	0.785974
1697		163.975	26.26	0.41036	0.560386	0.50279
1698		163.976	6.68	0.00018	0.592127	0.00211896
1699		163.976	9.19	0.47852	1.17173	0.551365
1700		163.977	31.9	0.49792	1.31163	0.563308
1701		164.007	4.68	0.00043	0.408751	0.00365712
1702		164.028	4.85	0.0985	2.71	0.186599
1703		164.062	5.01	0.00016	1.89148	0.00197579
1704		164.063	31.43	0.60279	1.3125	0.625799
1705		164.066	5.99	0.58044	0.894967	0.613463
1706		164.09	5.02	0.00012	2.87039	0.00168066
1707		164.116	5.82	0.20599	0.820118	0.319433
1708		164.126	5.46	0.26292	0.937971	0.37904
1709		164.516	5.97	0.99317	0.998397	0.787537
1710		164.909	4.62	0.00196	4.42412	0.0101701
1711		164.927	30.56	0.29749	1.56557	0.413228
1712		164.928	31.22	0.76594	0.919225	0.701434
1713		164.928	4.59	0.77587	1.0584	0.70545
1714		164.966	6.11	0.7136	1.09365	0.678394
1715		164.968	8.67	0.00867	4.47792	0.0296195
1716		164.968	9.14	1.8536e-05	4.1186	0.000760741
1717		164.968	3.98	0.00075	3.80626	0.00535306
1718		164.97	8.98	0.01192	3.8331	0.0378484
1719		164.973	5.95	0.51497	0.870825	0.574389
1720		164.981	26.38	0.9798	1.00826	0.78321
1721		164.982	15.51	0.47531	1.20777	0.548992
1722		165.008	5.91	0.0178	1.51699	0.0509382
1723		165.02	8.59	0.17176	0.413127	0.280725
1724		165.02	6.26	0.00977	3.06805	0.0324967
1725		165.051	31.47	0.9946	0.99633	0.787982
1726		165.053	25.01	0.62488	1.17556	0.636322
1727		165.053	6.71	2.3632e-06	3.08667	0.000462183
1728		165.06	4.97	9.4081e-05	2.2513	0.00149292
1729		165.073	4.99	8.1506e-07	3.24209	0.000310498
1730		165.074	21.03	0.36764	0.22879	0.470851
1731		165.087	30.85	0.92297	1.01007	0.763602
1732		165.087	27.43	0.83394	1.04358	0.729841
1733		165.088	23.53	0.6735	1.08804	0.659591
1734		165.088	32	0.34651	0.952649	0.454081
1735		165.088	28.02	0.44049	1.14233	0.524461
1736		165.09	24.72	0.99216	0.998152	0.787215
1737		165.09	25.88	0.88626	1.03579	0.75086
1738		165.09	28.45	0.00475	1.23358	0.018962
1739		165.129	5.47	0.21712	1.465	0.331535
1740		165.159	25.93	0.91878	0.962733	0.76254
1741		165.969	9.03	0.22982	2.44526	0.345191
1742		165.969	3.9	0.0002	4.74667	0.00223994
1743		165.984	4.67	0.09795	1.19838	0.185926
1744		166.051	5.35	0.00157	1.72924	0.00867542
1745		166.056	6.72	8.957e-06	3.04579	0.000661817
1746		166.06	5.72	0.02394	1.32665	0.0637696
1747		166.081	29.76	0.90804	1.06591	0.758767
1748		166.082	31.72	0.56843	0.760705	0.605753
1749		166.082	31.32	0.62382	1.07543	0.635824
1750		166.082	27.2	0.98734	0.998248	0.786009
1751		166.083	15.27	0.5874	0.879586	0.617489
1752		166.083	12.33	0.6095	1.31061	0.628904
1753		166.083	27.97	0.3916	1.23268	0.488267
1754		166.084	4.72	0.05048	0.693955	0.112285
1755		166.084	7.07	0.01806	1.21789	0.0515277
1756		166.084	26.39	0.97446	0.995032	0.781325
1758		166.085	10.22	0.00145	2.54276	0.00817116
1759		166.087	6.01	0.16721	0.851672	0.27536
1760		166.093	10.18	0.02414	3.78221	0.0641872
1761		166.956	8.66	0.32437	0.633952	0.435708
1762		166.964	9.14	0.10838	4.26459	0.200326
1763		166.965	8.52	0.00455	4.94922	0.0184056
1764		166.965	8.94	0.00043	4.47447	0.00365712
1765		166.967	3.92	0.00101	2.39808	0.00645687
1766		166.976	5.35	5.9876e-05	2.7902	0.00121292
1767		166.994	8.6	0.81331	0.910526	0.71998
1768		166.999	9.48	0.0013	0.330653	0.00760159
1769		167.021	6.04	0.121	1.61333	0.217008
1770		167.028	6.41	2.172e-05	2.98486	0.000796074
1771		167.029	3.97	0.60883	1.10204	0.628553
1772		167.031	27.69	0.45407	1.11947	0.53465
1773		167.049	19.9	0.06036	0.78424	0.129017
1774		167.049	17.96	0.00108	0.765716	0.0067117
1775		167.049	21.3	0.33686	0.841329	0.445675
1776		167.05	18.82	0.93588	1.02262	0.768091
1777		167.05	21.1	0.01282	0.873647	0.0400026
1778		167.053	6.92	0.27156	0.806569	0.387896
1779		167.059	6.72	0.0009	1.98045	0.00599757
1780		167.064	4.44	0.25723	0.928392	0.373903
1781		167.065	28.2	0.56694	0.953404	0.604921
1782		167.065	29.06	0.70386	1.08267	0.674228
1783		167.065	31.53	0.23911	1.4	0.355176
1784		167.066	29.71	0.85468	1.03584	0.737938
1785		167.066	27.71	0.78486	1.01796	0.708274
1786		167.066	23.48	0.18723	0.84517	0.298666
1787		167.067	7.12	0.53428	1.06147	0.586433
1788		167.067	8.58	0.22597	0.319756	0.34108
1789		167.067	30.88	0.28722	0.808219	0.40362
1790		167.068	9.67	0.00035	0.252799	0.00317262
1791		167.069	6.15	0.99155	0.999064	0.787086
1792		167.069	25.21	0.89656	0.996842	0.754593
1793		167.077	31.03	0.56108	0.889256	0.601615
1794		167.088	10.2	0.00451	2.38298	0.0182714
1795		167.092	6.87	0.00125	2.2828	0.00741632
1796		167.103	20.19	0.6086	0.952424	0.628426
1797		167.107	27.28	0.27237	0.853147	0.388721
1798		167.126	20.35	0.31176	1.32192	0.425133
1799		167.141	23.51	0.78689	1.0518	0.70934
1800		167.505	5.74	0.00413	0.169461	0.0170948
1801		167.561	11.14	0.04395	2.22442	0.101263
1802		167.978	4.69	0.00047	0.452915	0.00387163
1803		167.994	8.36	0.00089	2.72449	0.00595469
1804		168.005	7.05	0.01021	6.69792	0.033584
1805		168.04	5.25	0.05816	1.31754	0.125297
1806		168.064	5.57	0.79124	1.06288	0.711294
1807		168.065	6.82	0.20431	1.80615	0.317681
1808		168.071	25.19	0.85536	1.01826	0.738191
1809		168.089	10.17	0.00162	2.46699	0.00887463
1810		168.105	20.19	0.48171	0.904911	0.55318
1811		168.144	3.51	0.01656	2.2091	0.0482579
1812		168.917	30.31	0.26071	0.568862	0.376858
1813		168.918	31.2	0.80673	0.894569	0.717524
1814		168.934	6.99	0.81037	0.955102	0.718818
1815		168.935	5.89	0.67275	0.912965	0.65935
1816		168.936	9.1	0.00023	0.223214	0.00243317
1817		168.987	8.58	0.00314	3.78533	0.0141499
1818		168.988	16.42	0.83495	0.986032	0.730055
1819		168.988	18.63	0.02651	0.591315	0.0688834
1820		168.99	8.88	0.00147	2.00212	0.00825254
1821		168.99	5.95	0.03822	0.809857	0.0910031
1822		168.995	8.79	0.00098	2.2547	0.00633173
1823		168.995	21.35	0.29972	0.818927	0.414986
1824		168.996	20.48	0.77046	0.937774	0.703399
1825		168.998	8.39	0.04088	1.59256	0.0958259
1826		169.015	12.68	0.01617	2.54452	0.0474943
1827		169.016	8.63	0.74514	1.22105	0.692302
1828		169.018	6.11	0.24022	1.70536	0.356157
1830		169.044	5.75	0.00896	0.516862	0.0304004
1831		169.044	6.93	0.94475	0.989855	0.77125
1832		169.046	31.05	0.04211	1.76152	0.097936
1833		169.056	4.88	0.06454	1.79519	0.135822
1834		169.074	20.15	0.5116	1.05561	0.57197
1835		169.076	19.96	0.76541	1.25235	0.701411
1836		169.079	26.37	0.65639	1.26481	0.651161
1837		169.08	28.53	0.80905	0.913043	0.718448
1838		169.081	27.28	0.03166	0.678161	0.0787111
1839		169.083	4.79	0.33613	0.812408	0.445062
1840		169.085	9.06	0.05164	0.393346	0.114027
1841		169.086	6.15	0.71159	1.15931	0.677672
1842		169.094	4.33	1.5891e-05	4.00318	0.000748315
1843		169.118	17.57	0.17617	0.864746	0.285974
1844		169.12	24.07	0.40167	0.811395	0.495972
1845		169.984	14.38	0.59895	1.05662	0.623383
1846		169.985	4.77	0.32539	1.31641	0.436574
1847		169.986	17.9	0.43833	0.841006	0.523101
1848		169.987	20.12	0.61985	0.859594	0.633857
1849		170.024	6.79	0.24899	1.36119	0.365223
1850		170.03	8.26	0.02798	2.88128	0.0717558
1851		170.031	5.69	0.04885	0.606768	0.109599
1852		170.041	6.1	1.7806e-05	4.0168	0.000748603
1853		170.041	4.9	0.35275	0.799349	0.459509
1854		170.047	20.34	0.02795	0.909763	0.0716926
1855		170.054	6.88	0.01446	1.70666	0.0438302
1856		170.056	5.48	0.01659	1.37987	0.0483242
1857		170.059	12.68	0.00581	2.39557	0.0220725
1858		170.06	4.85	0.04476	1.65478	0.102546
1859		170.063	23.56	0.16317	0.724756	0.270457
1861		170.079	8.18	1.1152e-05	5.00829	0.000703832
1863		170.09	9.6	0.53231	1.07211	0.585272
1864		170.09	10.24	0.00194	3.35368	0.0100977
1865		170.093	4.41	0.00166	3.16848	0.00904186
1866		170.925	8.91	0.00013	0.118644	0.00176341
1867		170.926	7.01	0.1073	0.67263	0.198899
1868		170.975	13.51	0.8477	1.04468	0.735207
1869		170.975	17.83	0.45524	0.879359	0.535438
1870		170.975	8.7	0.00473	0.185602	0.0188991
1871		170.976	25.12	0.95462	0.992063	0.774951
1872		170.976	26.33	0.94774	0.983252	0.772189
1873		170.986	4.79	0.78095	1.0869	0.706942
1874		170.987	9.42	0.08201	0.28401	0.16274
1875		170.992	8.75	0.01436	0.495327	0.0435964
1876		171.001	5.12	0.05653	3.70513	0.122576
1877		171.031	12.7	0.02713	4.72449	0.0700871
1878		171.043	4.86	0.77805	0.931931	0.70586
1879		171.048	20.35	0.25107	0.890677	0.367135
1880		171.05	22.31	0.01836	0.718593	0.0522386
1881		171.059	27.22	0.35864	0.948125	0.46388
1882		171.06	12.26	0.367	0.862088	0.470322
1883		171.061	7.11	0.02707	0.850904	0.0699727
1884		171.061	14.04	0.97706	0.996974	0.782206
1885		171.061	8.79	1.3952e-05	0.332742	0.000729618
1886		171.061	5.98	0.09627	0.81973	0.183493
1887		171.061	30.43	0.63974	1.02748	0.64317
1888		171.061	31.94	0.37571	0.954033	0.476051
1889		171.061	11.35	0.64665	1.15612	0.646635
1890		171.061	26.59	0.9941	1.0011	0.787853
1891		171.061	28.2	0.09046	1.15896	0.175054
1892		171.063	4.8	0.04282	0.836813	0.0992762
1893		171.063	31.44	0.60195	0.927218	0.625461
1894		171.077	6.01	0.16079	3.98026	0.267758
1895		171.083	6.9	0.00012	2.73339	0.00168066
1896		171.095	27.09	0.92958	1.00351	0.766016
1897		171.095	4.98	0.00104	2.18364	0.00656076
1898		171.096	17.63	0.88382	0.988657	0.749917
1899		171.096	29.47	0.07215	0.856795	0.147878
1900		171.097	26.42	0.61337	0.967533	0.630892
1901		171.098	18.1	0.00257	0.764924	0.0122857
1902		171.098	28.31	0.75062	0.991198	0.694987
1903		171.099	30.39	0.92344	1.00428	0.763651
1904		171.1	21.02	0.61561	0.843488	0.631891
1905		171.134	23.51	0.99472	0.998999	0.787982
1906		171.135	29.99	0.58746	0.892174	0.617489
1907		171.136	31.11	0.72076	0.954052	0.680824
1908		171.136	26.86	0.13827	0.890723	0.239588
1909		171.137	23.96	0.2608	0.877113	0.376919
1910		171.145	6.94	0.49386	0.923775	0.561104
1911		171.147	26.3	0.24217	1.15431	0.358248
1912		171.147	8.83	0.00332	0.432854	0.0147129
1913		171.147	4.68	0.00477	1.84298	0.0190078
1914		171.148	6.03	0.36429	0.819119	0.468061
1915		171.148	28.6	0.64378	0.968139	0.645434
1916		171.148	27.2	0.74142	0.918848	0.690479
1917		171.148	28.44	0.40284	0.807044	0.496811
1918		171.15	11.69	0.97835	1.00542	0.782566
1919		171.15	28.13	0.7001	1.03793	0.672181
1920		171.976	22.33	0.24621	1.311	0.362343
1921		171.98	4.79	0.13742	1.36625	0.238393
1922		172.039	6.46	8.0461e-05	3.52756	0.00139256
1923		172.043	20.39	0.14821	0.942092	0.252553
1924		172.057	6.86	0.26224	1.82258	0.37855
1925		172.084	6.87	0.00266	2.3871	0.0125542
1926		172.09	27.11	0.18793	1.16822	0.299425
1927		172.092	30.72	0.5962	1.14031	0.622207
1928		172.092	30.15	0.68044	1.07441	0.6626
1929		172.093	30.83	0.28049	1.2234	0.396834
1930		172.093	31.31	0.8421	1.03669	0.733093
1931		172.093	28.69	0.95351	1.00554	0.774452
1932		172.099	30.04	0.43269	0.945887	0.519503
1933		172.1	28.08	0.65303	1.12753	0.649649
1934		172.104	28.56	0.51529	0.873684	0.57444
1935		172.141	26.78	0.5503	1.09369	0.59536
1936		172.167	26.93	0.46517	0.917882	0.54239
1937		172.167	23.77	0.09761	0.781704	0.185432
1938		172.168	24.3	0.48041	0.830821	0.552208
1939		172.939	3.97	0.00336	2.76437	0.0148409
1940		172.973	5.77	0.00026	1.38438	0.00265591
1941		172.981	3.77	0.15612	0.623678	0.262187
1942		172.983	6.66	0.01016	0.694001	0.0334608
1943		172.983	10.26	0.12244	0.676906	0.218827
1944		172.984	8.87	1.6303e-05	0.29266	0.000748315
1945		172.988	21.33	0.37682	0.814617	0.476869
1946		173.011	6.43	2.9151e-06	10.5752	0.000468631
1948		173.028	6.18	0.00084	2.79596	0.0057409
1949		173.042	5.28	0.05839	1.74138	0.12565
1950		173.042	31.13	0.03799	1.10525	0.0906094
1951		173.053	4.66	0.00575	0.207412	0.0218694
1952		173.074	25.54	0.4843	1.399	0.554819
1953		173.074	31.83	0.64795	0.940771	0.647187
1954		173.075	26.07	0.93884	1.01857	0.769056
1955		173.075	31.21	0.50432	1.19617	0.567471
1956		173.076	20.62	0.71037	1.09735	0.677089
1957		173.076	27.18	0.5271	0.969777	0.582131
1958		173.076	28.58	0.04013	1.12207	0.0944157
1959		173.077	28.31	0.36043	1.03766	0.465384
1960		173.077	27.07	0.65457	0.979532	0.650369
1961		173.077	6.14	0.0538	0.795649	0.117977
1962		173.077	30.77	0.68723	1.03156	0.665661
1963		173.077	4.35	0.02123	0.824675	0.0580674
[truncated: 14,923 more rows]
[truncated: 1 more columns]

## Sheet: Sheet1 (2)
Index		m/z	Ret. Time	p-value	Fold Change		Index	m/z	Ret. Time	p-value	Fold Change		Index	p-value	Fold Change			p-value	Fold Change	q-value*	q-value†	Stepdown Bonferroni	Hochberg
1		70.0368	4.99	0.29047	1.58149		1	70.0368	4.99	0.29047	1.58149		1	0.29047	1.58149		1	0.29047	1.58149	0.51491	0.406562	1	1			Literature cited
2		70.0638	5.13	0.57489	1.10075		2	70.0638	5.13	0.57489	1.10075		2	0.57489	1.10075		2	0.57489	1.10075	0.772311	0.6098	1	1			*Benjamini, Y. & Hochberg, Y. (1995) Controlling the false discovery rate: a practical and powerful approach to multiple testing. Journal of the Royal Statistical Society. Series B (Methodological), 57, 289-300.
3		70.065	6.9	0.99106	0.997686		3	70.065	6.9	0.99106	0.997686		3	0.99106	0.997686		3	0.99106	0.997686	0.996757	0.787018	1	1			†Benjamini, Y., Krieger, A. & Yekutieli, D. (2006) Adaptive linear step-up procedures that control the false discovery rate. Biometrika, 93, 491-507.
4		70.0651	4.25	0.00613	1.69762		4	70.0651	4.25	0.00613	1.69762		4	0.00613	1.69762		16388	0.00613	1.69762	0.0289997	0.0228975	1	1
5		70.0652	5.76	0.00053	0.538668		5	70.0652	5.76	0.00053	0.538668		5	0.00053	0.538668		14705	0.00053	0.538668	0.00534804	0.0042227	1	1
6		70.0652	28.63	0.07558	1.65113		6	70.0652	28.63	0.07558	1.65113		6	0.07558	1.65113		3324	0.07558	1.65113	0.193783	0.153007	1	1
7		70.0744	6.81	0.03616	1.93411		7	70.0744	6.81	0.03616	1.93411		7	0.03616	1.93411		7	0.03616	1.93411	0.110411	0.0871784	1	1
8		70.9783	27.25	0.20056	0.847255		8	70.9783	27.25	0.20056	0.847255		8	0.20056	0.847255		8	0.20056	0.847255	0.397502	0.313859	1	1
9		70.9791	28.99	0.32142	1.17186		9	70.9791	28.99	0.32142	1.17186		9	0.32142	1.17186		9	0.32142	1.17186	0.548459	0.433052	1	1
10		70.9792	3.96	0.00125	4.37004		10	70.9792	3.96	0.00125	4.37004		10	0.00125	4.37004		13378	0.00125	4.37004	0.00939276	0.00741632	1	1
11		70.9806	30.75	0.76873	1.0478		11	70.9806	30.75	0.76873	1.0478		11	0.76873	1.0478		11	0.76873	1.0478	0.889704	0.702491	1	1
12		70.9812	29.36	0.45141	0.939109		12	70.9812	29.36	0.45141	0.939109		12	0.45141	0.939109		12	0.45141	0.939109	0.67443	0.532515	1	1
13		71.0508	5	0.00264	1.67624		13	71.0508	5	0.00264	1.67624		13	0.00264	1.67624		11284	0.00264	1.67624	0.0158194	0.0124907	1	1
14		71.0592	31.93	0.83858	0.972896		14	71.0592	31.93	0.83858	0.972896		14	0.83858	0.972896		14	0.83858	0.972896	0.926875	0.73184	1	1
15		71.06	27.12	0.19977	1.15163		15	71.06	27.12	0.19977	1.15163		15	0.19977	1.15163		15	0.19977	1.15163	0.396448	0.313026	1	1
16		71.0616	28.67	0.15958	1.18239		16	71.0616	28.67	0.15958	1.18239		16	0.15958	1.18239		16	0.15958	1.18239	0.337088	0.266158	1	1
17		71.0683	5.69	0.01646	0.657404		17	71.0683	5.69	0.01646	0.657404		17	0.01646	0.657404		13782	0.01646	0.657404	0.0609222	0.0481028	1	1
18		71.0721	3.25	0.0014	4.64623		18	71.0721	3.25	0.0014	4.64623		18	0.0014	4.64623		16747	0.0014	4.64623	0.0101113	0.00798367	1	1
19		72.045	4.75	0.02779	0.78291		19	72.045	4.75	0.02779	0.78291		19	0.02779	0.78291		19	0.02779	0.78291	0.0904177	0.0713919	1	1
20		72.0802	7	0.0093	2.45509		20	72.0802	7	0.0093	2.45509		20	0.0093	2.45509		20	0.0093	2.45509	0.039631	0.0312918	1	1
21		72.0805	3.93	0.31021	1.11987		21	72.0805	3.93	0.31021	1.11987		21	0.31021	1.11987		21	0.31021	1.11987	0.536818	0.42386	1	1
22		72.0815	5.73	3.7155e-06	3.03023		22	72.0815	5.73	3.7155e-06	3.03023		22	3.7155e-06	3.03023		22	3.7155e-06	3.03023	0.000623144	0.000492021	0.0626	0.0626
23		72.9364	6.42	0.00137	2.15196		23	72.9364	6.42	0.00137	2.15196		23	0.00137	2.15196		15171	0.00137	2.15196	0.00998843	0.00788665	1	1
24		72.9364	7.13	0.79694	1.01652		24	72.9364	7.13	0.79694	1.01652		24	0.79694	1.01652		24	0.79694	1.01652	0.903852	0.713662	1	1
25		73.0292	5.12	0.00622	1.79315		25	73.0292	5.12	0.00622	1.79315		25	0.00622	1.79315		25	0.00622	1.79315	0.0293026	0.0231367	1	1
26		73.0632	29.33	0.2036	0.908715		26	73.0632	29.33	0.2036	0.908715		26	0.2036	0.908715		26	0.2036	0.908715	0.401646	0.317131	1	1
27		73.0644	28.42	0.8927	1.00648		27	73.0644	28.42	0.8927	1.00648		27	0.8927	1.00648		1002	0.8927	1.00648	0.953558	0.752909	1	1
28		73.0653	30.13	0.71204	0.947102		28	73.0653	30.13	0.71204	0.947102		28	0.71204	0.947102		28	0.71204	0.947102	0.858519	0.677868	1	1
29		73.0845	3.89	0.16127	1.1299		29	73.0845	3.89	0.16127	1.1299		29	0.16127	1.1299		29	0.16127	1.1299	0.339767	0.268273	1	1
30		73.0847	5.76	3.2986e-05	3.08935		30	73.0847	5.76	3.2986e-05	3.08935		30	3.2986e-05	3.08935		30	3.2986e-05	3.08935	0.00116201	0.0009175	0.5427	0.5427
31		73.942	5.92	0.41915	0.7952		31	73.942	5.92	0.41915	0.7952		31	0.41915	0.7952		31	0.41915	0.7952	0.644339	0.508757	1	1
32		73.9445	32	0.24164	0.655914		32	73.9445	32	0.24164	0.655914		32	0.24164	0.655914		32	0.24164	0.655914	0.452928	0.357622	1	1
33		74.0025	6.37	9.4653e-05	15.0472		33	74.0025	6.37	9.4653e-05	15.0472		33	9.4653e-05	15.0472		33	9.4653e-05	15.0472	0.00190002	0.00150022	1	1
34		74.0245	4.8	0.31391	0.857746		34	74.0245	4.8	0.31391	0.857746		34	0.31391	0.857746		34	0.31391	0.857746	0.54044	0.42672	1	1
35		74.0586	7.77	0.6868	1.22255		35	74.0586	7.77	0.6868	1.22255		35	0.6868	1.22255		35	0.6868	1.22255	0.842726	0.665398	1	1
36		74.0587	28.03	0.27251	2.12977		36	74.0587	28.03	0.27251	2.12977		36	0.27251	2.12977		36	0.27251	2.12977	0.492462	0.388837	1	1
37		74.0594	4.05	0.49774	0.693554		37	74.0594	4.05	0.49774	0.693554		37	0.49774	0.693554		37	0.49774	0.693554	0.713309	0.563214	1	1
38		74.0595	4.88	0.06158	1.41778		38	74.0595	4.88	0.06158	1.41778		38	0.06158	1.41778		16868	0.06158	1.41778	0.166065	0.131121	1	1
39		74.0596	6.9	0.33831	0.615127		39	74.0596	6.9	0.33831	0.615127		39	0.33831	0.615127		39	0.33831	0.615127	0.565923	0.446841	1	1
40		74.0607	8.69	0.98069	0.984536		40	74.0607	8.69	0.98069	0.984536		40	0.98069	0.984536		40	0.98069	0.984536	0.99236	0.783546	1	1
41		74.0608	5.95	0.43812	0.60961		41	74.0608	5.95	0.43812	0.60961		41	0.43812	0.60961		41	0.43812	0.60961	0.662248	0.522897	1	1
42		74.061	25.25	0.76134	1.08908		42	74.061	25.25	0.76134	1.08908		42	0.76134	1.08908		42	0.76134	1.08908	0.886246	0.699761	1	1
43		74.095	5.83	0.83243	0.955696		43	74.095	5.83	0.83243	0.955696		43	0.83243	0.955696		43	0.83243	0.955696	0.923576	0.729236	1	1
44		74.0951	27.28	0.06882	1.28673		44	74.0951	27.28	0.06882	1.28673		44	0.06882	1.28673		8280	0.06882	1.28673	0.18058	0.142582	1	1
45		74.0952	30.36	0.10583	0.917058		45	74.0952	30.36	0.10583	0.917058		45	0.10583	0.917058		45	0.10583	0.917058	0.249527	0.197021	1	1
46		74.0957	31.75	0.29342	0.677394		46	74.0957	31.75	0.29342	0.677394		46	0.29342	0.677394		46	0.29342	0.677394	0.518059	0.409048	1	1
47		74.0958	28.55	0.8487	1.01926		47	74.0958	28.55	0.8487	1.01926		47	0.8487	1.01926		10531	0.8487	1.01926	0.931368	0.735389	1	1
48		74.0964	29.91	0.71956	1.12973		48	74.0964	29.91	0.71956	1.12973		48	0.71956	1.12973		48	0.71956	1.12973	0.861497	0.680219	1	1
49		74.9299	6.07	0.05439	0.653266		49	74.9299	6.07	0.05439	0.653266		49	0.05439	0.653266		49	0.05439	0.653266	0.150513	0.118842	1	1
50		74.9308	5.93	0.09183	1.24722		50	74.9308	5.93	0.09183	1.24722		50	0.09183	1.24722		50	0.09183	1.24722	0.224202	0.177025	1	1
51		74.9311	5.41	0.00047	0.626868		51	74.9311	5.41	0.00047	0.626868		51	0.00047	0.626868		15968	0.00047	0.626868	0.00490342	0.00387163	1	1
52		74.9517	9.25	0.09463	0.184466		52	74.9517	9.25	0.09463	0.184466		52	0.09463	0.184466		52	0.09463	0.184466	0.229417	0.181143	1	1
53		75.0433	28.99	0.93571	0.988463		53	75.0433	28.99	0.93571	0.988463		53	0.93571	0.988463		53	0.93571	0.988463	0.972729	0.768046	1	1
54		75.0433	30.27	0.76347	1.07625		54	75.0433	30.27	0.76347	1.07625		54	0.76347	1.07625		54	0.76347	1.07625	0.887136	0.700463	1	1
55		75.0433	31.05	0.682	1.03295		55	75.0433	31.05	0.682	1.03295		55	0.682	1.03295		55	0.682	1.03295	0.83982	0.663104	1	1
56		75.0435	29.52	0.86438	0.985426		56	75.0435	29.52	0.86438	0.985426		56	0.86438	0.985426		56	0.86438	0.985426	0.939459	0.741777	1	1
57		75.0435	29.6	0.81332	0.975879		57	75.0435	29.6	0.81332	0.975879		57	0.81332	0.975879		57	0.81332	0.975879	0.911853	0.71998	1	1
58		75.0437	31.8	0.40468	0.956185		58	75.0437	31.8	0.40468	0.956185		58	0.40468	0.956185		58	0.40468	0.956185	0.631125	0.498323	1	1
59		75.0446	28.2	0.81246	0.958403		59	75.0446	28.2	0.81246	0.958403		59	0.81246	0.958403		14130	0.81246	0.958403	0.9113	0.719543	1	1
60		75.0449	29.85	0.15205	0.845913		60	75.0449	29.85	0.15205	0.845913		60	0.15205	0.845913		60	0.15205	0.845913	0.326025	0.257422	1	1
61		75.0536	6.19	0.70427	0.865116		61	75.0536	6.19	0.70427	0.865116		61	0.70427	0.865116		61	0.70427	0.865116	0.853945	0.674257	1	1
62		75.063	4.92	0.22953	1.36703		62	75.063	4.92	0.22953	1.36703		62	0.22953	1.36703		62	0.22953	1.36703	0.436711	0.344818	1	1
63	3,3-DIAMINOPROPANE	75.0912	3.49	0.04184	1.48296		63	75.0912	3.49	0.04184	1.48296		63	0.04184	1.48296		63	0.04184	1.48296	0.123498	0.0975117	1	1
64		76.0214	5.11	4.4987e-06	7.53518		64	76.0214	5.11	4.4987e-06	7.53518		64	4.4987e-06	7.53518		64	4.4987e-06	7.53518	0.000650658	0.000513746	0.0756	0.0756
65	GLYCINE	76.0397	4.93	0.05518	0.763455		65	76.0397	4.93	0.05518	0.763455		65	0.05518	0.763455		65	0.05518	0.763455	0.152301	0.120253	1	1
66		76.0399	18.76	0.00079	3.10868		66	76.0399	18.76	0.00079	3.10868		66	0.00079	3.10868		15191	0.00079	3.10868	0.00703229	0.00555254	1	1
67		76.0485	29.92	0.60849	0.77		67	76.0485	29.92	0.60849	0.77		67	0.60849	0.77		7702	0.60849	0.77	0.7959	0.628426	1	1
68		76.9264	5.89	0.60627	0.774834		68	76.9264	5.89	0.60627	0.774834		68	0.60627	0.774834		68	0.60627	0.774834	0.794793	0.627551	1	1
69		76.9268	4.76	0.17143	0.746556		69	76.9268	4.76	0.17143	0.746556		69	0.17143	0.746556		69	0.17143	0.746556	0.355029	0.280323	1	1
70		76.9276	5.53	0.00725	0.755957		70	76.9276	5.53	0.00725	0.755957		70	0.00725	0.755957		70	0.00725	0.755957	0.0329178	0.0259912	1	1
71		76.9992	6.11	0.00214	0.406709		71	76.9992	6.11	0.00214	0.406709		71	0.00214	0.406709		5127	0.00214	0.406709	0.0137171	0.0108307	1	1
72		76.9996	5.89	0.48498	0.822139		72	76.9996	5.89	0.48498	0.822139		72	0.48498	0.822139		72	0.48498	0.822139	0.703179	0.555215	1	1
73		77.012	6.72	0.00041	2.31144		73	77.012	6.72	0.00041	2.31144		73	0.00041	2.31144		15026	0.00041	2.31144	0.00448772	0.00354341	1	1
74		77.0131	10.09	0.01548	2.22003		74	77.0131	10.09	0.01548	2.22003		74	0.01548	2.22003		8394	0.01548	2.22003	0.0582764	0.0460138	1	1
75		77.0369	10.09	0.02435	2.02665		75	77.0369	10.09	0.02435	2.02665		75	0.02435	2.02665		11345	0.02435	2.02665	0.0817723	0.0645657	1	1
76		77.0378	27.3	0.15493	0.643192		76	77.0378	27.3	0.15493	0.643192		76	0.15493	0.643192		76	0.15493	0.643192	0.330483	0.260943	1	1
77		77.038	6.76	3.8865e-05	2.28961		77	77.038	6.76	3.8865e-05	2.28961		77	3.8865e-05	2.28961		77	3.8865e-05	2.28961	0.00125847	0.000993663	0.638	0.638
78		77.038	25.21	0.80685	1.00932		78	77.038	25.21	0.80685	1.00932		78	0.80685	1.00932		7993	0.80685	1.00932	0.908742	0.717524	1	1
79		78.0416	10.05	0.13032	2.35028		79	78.0416	10.05	0.13032	2.35028		79	0.13032	2.35028		79	0.13032	2.35028	0.289786	0.228809	1	1
80		78.9821	5.93	0.12541	0.845045		80	78.9821	5.93	0.12541	0.845045		80	0.12541	0.845045		80	0.12541	0.845045	0.281599	0.222345	1	1
81		78.9834	9.18	1.8106e-06	0.559613		81	78.9834	9.18	1.8106e-06	0.559613		81	1.8106e-06	0.559613		81	1.8106e-06	0.559613	0.000547125	0.000431998	0.0305	0.0305
82		78.9846	4.84	0.02465	0.73168		82	78.9846	4.84	0.02465	0.73168		82	0.02465	0.73168		10424	0.02465	0.73168	0.0825014	0.0651414	1	1
83		78.9847	10.32	0.0592	0.73887		83	78.9847	10.32	0.0592	0.73887		83	0.0592	0.73887		3750	0.0592	0.73887	0.160722	0.126903	1	1
84		78.9848	6.94	0.03449	0.827248		84	78.9848	6.94	0.03449	0.827248		84	0.03449	0.827248		84	0.03449	0.827248	0.106465	0.0840623	1	1
85		78.9848	22.35	0.63229	1.18778		85	78.9848	22.35	0.63229	1.18778		85	0.63229	1.18778		85	0.63229	1.18778	0.810271	0.639773	1	1
86		78.9964	6.95	0.33258	0.87355		86	78.9964	6.95	0.33258	0.87355		86	0.33258	0.87355		86	0.33258	0.87355	0.559992	0.442158	1	1
87		79.0173	8.88	0.00943	4.0625		87	79.0173	8.88	0.00943	4.0625		87	0.00943	4.0625		6079	0.00943	4.0625	0.0400137	0.0315939	1	1
88		79.0529	6.12	0.90376	1.05809		88	79.0529	6.12	0.90376	1.05809		88	0.90376	1.05809		88	0.90376	1.05809	0.959299	0.757442	1	1
89		79.0536	18.81	0.0915	0.709459		89	79.0536	18.81	0.0915	0.709459		89	0.0915	0.709459		89	0.0915	0.709459	0.22359	0.176542	1	1
90		79.0549	10.05	0.01912	1.79926		90	79.0549	10.05	0.01912	1.79926		90	0.01912	1.79926		90	0.01912	1.79926	0.0682017	0.0538506	1	1
91		80.0246	10.32	0.00138	28.0641		91	80.0246	10.32	0.00138	28.0641		91	0.00138	28.0641		15323	0.00138	28.0641	0.0100268	0.00791693	1	1
92		80.0246	8.81	0.0001	7.79266		92	80.0246	8.81	0.0001	7.79266		92	0.0001	7.79266		16552	0.0001	7.79266	0.00191425	0.00151145	1	1
93		80.0246	9.23	1.0176e-05	8.53561		93	80.0246	9.23	1.0176e-05	8.53561		93	1.0176e-05	8.53561		93	1.0176e-05	8.53561	0.000871115	0.000687814	0.1706	0.1706
94		80.0482	27.09	0.20842	1.09914		94	80.0482	27.09	0.20842	1.09914		94	0.20842	1.09914		94	0.20842	1.09914	0.407968	0.322123	1	1
95		80.0487	30.24	0.25225	0.930058		95	80.0487	30.24	0.25225	0.930058		95	0.25225	0.930058		95	0.25225	0.930058	0.466817	0.368589	1	1
96		80.0489	23.66	0.05898	0.776786		96	80.0489	23.66	0.05898	0.776786		96	0.05898	0.776786		96	0.05898	0.776786	0.160305	0.126573	1	1
97		80.0489	28.28	0.97222	1.00066		97	80.0489	28.28	0.97222	1.00066		97	0.97222	1.00066		97	0.97222	1.00066	0.988459	0.780466	1	1
98		80.0489	24.82	0.2918	0.839454		98	80.0489	24.82	0.2918	0.839454		98	0.2918	0.839454		98	0.2918	0.839454	0.516491	0.40781	1	1
99		80.049	31.37	0.33445	1.27097		99	80.049	31.37	0.33445	1.27097		99	0.33445	1.27097		99	0.33445	1.27097	0.561966	0.443717	1	1
100		80.0498	20.53	0.05033	1.47797		100	80.0498	20.53	0.05033	1.47797		100	0.05033	1.47797		9027	0.05033	1.47797	0.1419	0.112041	1	1
101		80.0499	29.53	0.59392	0.986231		101	80.0499	29.53	0.59392	0.986231		101	0.59392	0.986231		101	0.59392	0.986231	0.786287	0.620835	1	1
102		80.0501	4.72	0.31608	0.778125		102	80.0501	4.72	0.31608	0.778125		102	0.31608	0.778125		833	0.31608	0.778125	0.543091	0.428813	1	1
103		80.9466	4.62	0.00023	2.35186		103	80.9466	4.62	0.00023	2.35186		103	0.00023	2.35186		16430	0.00023	2.35186	0.0030816	0.00243317	1	1
104		80.9713	5.68	0.06718	1.43026		104	80.9713	5.68	0.06718	1.43026		104	0.06718	1.43026		5415	0.06718	1.43026	0.177351	0.140033	1	1
105		80.972	25.47	0.7152	0.985867		105	80.972	25.47	0.7152	0.985867		105	0.7152	0.985867		105	0.7152	0.985867	0.859778	0.678862	1	1
106		80.9724	4.81	0.03868	0.569469		106	80.9724	4.81	0.03868	0.569469		106	0.03868	0.569469		106	0.03868	0.569469	0.11626	0.0917963	1	1
107		80.9925	8.74	0.03683	0.552214		107	80.9925	8.74	0.03683	0.552214		107	0.03683	0.552214		11473	0.03683	0.552214	0.112053	0.0884744	1	1
108		80.9928	6.92	0.00537	0.81062		108	80.9928	6.92	0.00537	0.81062		108	0.00537	0.81062		4223	0.00537	0.81062	0.026233	0.020713	1	1
109		80.9939	5.73	0.2141	0.755255		109	80.9939	5.73	0.2141	0.755255		109	0.2141	0.755255		109	0.2141	0.755255	0.415577	0.328131	1	1
110		80.995	7.14	0.50789	1.26706		110	80.995	7.14	0.50789	1.26706		110	0.50789	1.26706		110	0.50789	1.26706	0.721501	0.569681	1	1
111		81.0167	9	1.2311e-05	8.59278		111	81.0167	9	1.2311e-05	8.59278		111	1.2311e-05	8.59278		111	1.2311e-05	8.59278	0.0009218	0.000727833	0.2054	0.2054
112		81.0192	9.17	0.01468	8.559		112	81.0192	9.17	0.01468	8.559		112	0.01468	8.559		112	0.01468	8.559	0.0561263	0.0443161	1	1
113		81.0207	8.85	0.00104	8.6305		113	81.0207	8.85	0.00104	8.6305		113	0.00104	8.6305		15931	0.00104	8.6305	0.0083092	0.00656076	1	1
114		81.0332	4.8	0.00168	0.85329		114	81.0332	4.8	0.00168	0.85329		114	0.00168	0.85329		15750	0.00168	0.85329	0.0115471	0.00911734	1	1
115		81.0687	8.54	0.00139	0.358678		115	81.0687	8.54	0.00139	0.358678		115	0.00139	0.358678		11589	0.00139	0.358678	0.0100649	0.007947	1	1
116		81.0691	15.24	0.19823	1.28176		116	81.0691	15.24	0.19823	1.28176		116	0.19823	1.28176		116	0.19823	1.28176	0.39427	0.311307	1	1
117		81.0697	23.5	0.87232	0.970551		117	81.0697	23.5	0.87232	0.970551		117	0.87232	0.970551		117	0.87232	0.970551	0.943516	0.74498	1	1
118		81.0699	7.02	0.68297	1.02899		118	81.0699	7.02	0.68297	1.02899		118	0.68297	1.02899		118	0.68297	1.02899	0.840379	0.663545	1	1
119		81.07	5.89	0.19861	0.838847		119	81.07	5.89	0.19861	0.838847		119	0.19861	0.838847		119	0.19861	0.838847	0.394655	0.311611	1	1
120		81.0711	4.93	0.03699	0.821957		120	81.0711	4.93	0.03699	0.821957		120	0.03699	0.821957		1395	0.03699	0.821957	0.112378	0.0887312	1	1
121		81.9588	5.4	0.01736	2.95082		121	81.9588	5.4	0.01736	2.95082		121	0.01736	2.95082		121	0.01736	2.95082	0.0633253	0.0500003	1	1
122		82.0186	9.31	0.03199	9.74405		122	82.0186	9.31	0.03199	9.74405		122	0.03199	9.74405		122	0.03199	9.74405	0.100415	0.0792852	1	1
123		82.02	8.78	1.1007e-05	8.03428		123	82.02	8.78	1.1007e-05	8.03428		123	1.1007e-05	8.03428		123	1.1007e-05	8.03428	0.000891402	0.000703832	0.1839	0.1839
124		82.0382	4.75	0.29216	0.89609		124	82.0382	4.75	0.29216	0.89609		124	0.29216	0.89609		124	0.29216	0.89609	0.516822	0.408072	1	1
125		82.9445	4.69	0.00023	2.30846		125	82.9445	4.69	0.00023	2.30846		125	0.00023	2.30846		15643	0.00023	2.30846	0.0030816	0.00243317	1	1
126		82.988	7.06	0.10357	0.62777		126	82.988	7.06	0.10357	0.62777		126	0.10357	0.62777		126	0.10357	0.62777	0.245316	0.193696	1	1
127		83.0591	27.26	0.57177	0.957791		127	83.0591	27.26	0.57177	0.957791		127	0.57177	0.957791		127	0.57177	0.957791	0.770342	0.608245	1	1
128		83.0592	5.73	0.00342	3.6206		128	83.0592	5.73	0.00342	3.6206		128	0.00342	3.6206		16298	0.00342	3.6206	0.0190372	0.0150314	1	1
129		83.0599	26.93	0.58194	1.13591		129	83.0599	26.93	0.58194	1.13591		129	0.58194	1.13591		129	0.58194	1.13591	0.777974	0.614271	1	1
130		83.0602	31.38	0.79186	0.970971		130	83.0602	31.38	0.79186	0.970971		130	0.79186	0.970971		130	0.79186	0.970971	0.901315	0.711659	1	1
131		83.0603	30.36	0.22016	0.765003		131	83.0603	30.36	0.22016	0.765003		131	0.22016	0.765003		131	0.22016	0.765003	0.423936	0.334731	1	1
132		83.0603	30.61	0.41859	1.41193		132	83.0603	30.61	0.41859	1.41193		132	0.41859	1.41193		132	0.41859	1.41193	0.643931	0.508434	1	1
133		83.0604	31.78	0.43951	1.14887		133	83.0604	31.78	0.43951	1.14887		133	0.43951	1.14887		133	0.43951	1.14887	0.663697	0.524041	1	1
134		83.0604	25.62	0.47376	0.862505		134	83.0604	25.62	0.47376	0.862505		134	0.47376	0.862505		134	0.47376	0.862505	0.693853	0.547852	1	1
135		83.0611	28.14	0.6939	0.971143		135	83.0611	28.14	0.6939	0.971143		135	0.6939	0.971143		135	0.6939	0.971143	0.847505	0.669172	1	1
136		83.0612	23.57	0.65962	0.888542		136	83.0612	23.57	0.65962	0.888542		136	0.65962	0.888542		8738	0.65962	0.888542	0.826638	0.652696	1	1
137		83.9388	14.16	0.03985	0.748187		137	83.9388	14.16	0.03985	0.748187		137	0.03985	0.748187		1056	0.03985	0.748187	0.118932	0.0939058	1	1
138		83.9392	29.75	0.50212	1.16253		138	83.9392	29.75	0.50212	1.16253		138	0.50212	1.16253		138	0.50212	1.16253	0.716733	0.565917	1	1
139		83.9392	26.4	1	1		139	83.9392	26.4	1	1		139	1	1		15833	1	1	1	0.789579	1	1
140		83.9393	27.37	0.94688	0.980942		140	83.9393	27.37	0.94688	0.980942		140	0.94688	0.980942		140	0.94688	0.980942	0.977728	0.771993	1	1
141		83.9403	22.33	0.90597	0.973837		141	83.9403	22.33	0.90597	0.973837		141	0.90597	0.973837		141	0.90597	0.973837	0.960397	0.758309	1	1
142		83.9414	28.3	0.25563	0.857845		142	83.9414	28.3	0.25563	0.857845		142	0.25563	0.857845		142	0.25563	0.857845	0.471679	0.372428	1	1
143		83.9418	25.51	0.73925	0.935567		143	83.9418	25.51	0.73925	0.935567		143	0.73925	0.935567		2432	0.73925	0.935567	0.873209	0.689467	1	1
144		84.0424	6.9	0.41316	1.20017		144	84.0424	6.9	0.41316	1.20017		144	0.41316	1.20017		144	0.41316	1.20017	0.63931	0.504785	1	1
145		84.0424	8.9	0.00055	1.99636		145	84.0424	8.9	0.00055	1.99636		145	0.00055	1.99636		15456	0.00055	1.99636	0.00546191	0.00431261	1	1
146		84.0436	4.91	0.00489	1.34574		146	84.0436	4.91	0.00489	1.34574		146	0.00489	1.34574		1610	0.00489	1.34574	0.0244891	0.019336	1	1
147		84.0437	8.38	0.00332	3.76215		147	84.0437	8.38	0.00332	3.76215		147	0.00332	3.76215		8630	0.00332	3.76215	0.0186338	0.0147129	1	1
148		84.0438	20.32	0.04178	1.91713		148	84.0438	20.32	0.04178	1.91713		148	0.04178	1.91713		148	0.04178	1.91713	0.123364	0.0974059	1	1
149		84.045	8.83	0.08094	1.50839		149	84.045	8.83	0.08094	1.50839		149	0.08094	1.50839		10299	0.08094	1.50839	0.204002	0.161075	1	1
150		84.0452	5.99	0.03154	1.29244		150	84.0452	5.99	0.03154	1.29244		150	0.03154	1.29244		16403	0.03154	1.29244	0.0994262	0.0785048	1	1
151		84.046	23.48	0.00332	1.81417		151	84.046	23.48	0.00332	1.81417		151	0.00332	1.81417		5839	0.00332	1.81417	0.0186338	0.0147129	1	1
152		84.08	6.9	0.02927	1.31228		152	84.08	6.9	0.02927	1.31228		152	0.02927	1.31228		152	0.02927	1.31228	0.0939149	0.0741532	1	1
153		84.08	20.55	0.33381	0.902736		153	84.08	20.55	0.33381	0.902736		153	0.33381	0.902736		153	0.33381	0.902736	0.561337	0.44322	1	1
154		84.0801	4.3	0.0103	2.17223		154	84.0801	4.3	0.0103	2.17223		154	0.0103	2.17223		16851	0.0103	2.17223	0.0427827	0.0337803	1	1
155		84.0802	30.43	0.76764	0.970801		155	84.0802	30.43	0.76764	0.970801		155	0.76764	0.970801		155	0.76764	0.970801	0.889178	0.702076	1	1
156		84.0802	3.55	0.00255	1.77324		156	84.0802	3.55	0.00255	1.77324		156	0.00255	1.77324		13247	0.00255	1.77324	0.0154663	0.0122119	1	1
157		84.0802	6.04	0.20335	1.56733		157	84.0802	6.04	0.20335	1.56733		157	0.20335	1.56733		157	0.20335	1.56733	0.401293	0.316852	1	1
158		84.0802	27.38	0.37225	0.845733		158	84.0802	27.38	0.37225	0.845733		158	0.37225	0.845733		158	0.37225	0.845733	0.600152	0.473867	1	1
159		84.0811	23.57	0.63625	0.922231		159	84.0811	23.57	0.63625	0.922231		159	0.63625	0.922231		159	0.63625	0.922231	0.812506	0.641538	1	1
160		84.0813	31.57	0.67277	1.08566		160	84.0813	31.57	0.67277	1.08566		160	0.67277	1.08566		160	0.67277	1.08566	0.835066	0.65935	1	1
161		84.0815	10.77	0.45878	1.35322		161	84.0815	10.77	0.45878	1.35322		161	0.45878	1.35322		161	0.45878	1.35322	0.681126	0.537803	1	1
162		84.0815	25.61	0.92662	1.01937		162	84.0815	25.61	0.92662	1.01937		162	0.92662	1.01937		162	0.92662	1.01937	0.96882	0.76496	1	1
163		84.0815	28.52	0.66015	1.0872		163	84.0815	28.52	0.66015	1.0872		163	0.66015	1.0872		163	0.66015	1.0872	0.82706	0.653029	1	1
164		84.0824	29.99	0.32951	1.10454		164	84.0824	29.99	0.32951	1.10454		164	0.32951	1.10454		164	0.32951	1.10454	0.556786	0.439626	1	1
165		84.5011	8.46	0.00144	3.86784		165	84.5011	8.46	0.00144	3.86784		165	0.00144	3.86784		14829	0.00144	3.86784	0.0103078	0.00813883	1	1
166		84.9561	21.04	0.63133	1.46526		166	84.9561	21.04	0.63133	1.46526		166	0.63133	1.46526		10801	0.63133	1.46526	0.809942	0.639513	1	1
167		84.9571	22.86	0.70666	1.11934		167	84.9571	22.86	0.70666	1.11934		167	0.70666	1.11934		167	0.70666	1.11934	0.855188	0.675239	1	1
168		84.9573	31.18	0.78423	1.2118		168	84.9573	31.18	0.78423	1.2118		168	0.78423	1.2118		168	0.78423	1.2118	0.896672	0.707993	1	1
169		84.9575	12.31	0.63662	0.869516		169	84.9575	12.31	0.63662	0.869516		169	0.63662	0.869516		169	0.63662	0.869516	0.812782	0.641755	1	1
170		84.9576	3.07	0.37152	0.809605		170	84.9576	3.07	0.37152	0.809605		170	0.37152	0.809605		170	0.37152	0.809605	0.599377	0.473255	1	1
171		84.9576	25.93	0.88857	1.03163		171	84.9576	25.93	0.88857	1.03163		171	0.88857	1.03163		171	0.88857	1.03163	0.951589	0.751355	1	1
172		84.9577	11.55	0.56229	0.881192		172	84.9577	11.55	0.56229	0.881192		172	0.56229	0.881192		172	0.56229	0.881192	0.763037	0.602478	1	1
173		84.9577	8.78	0.00656	0.330444		173	84.9577	8.78	0.00656	0.330444		173	0.00656	0.330444		16676	0.00656	0.330444	0.0305977	0.0241593	1	1
174		84.9577	15.21	0.91589	0.97971		174	84.9577	15.21	0.91589	0.97971		174	0.91589	0.97971		174	0.91589	0.97971	0.964526	0.761569	1	1
175		84.9578	14.4	0.67466	1.08744		175	84.9578	14.4	0.67466	1.08744		175	0.67466	1.08744		175	0.67466	1.08744	0.836013	0.660098	1	1
176		84.9578	9.81	0.07612	0.660158		176	84.9578	9.81	0.07612	0.660158		176	0.07612	0.660158		176	0.07612	0.660158	0.194783	0.153797	1	1
177		84.9579	16.49	0.65603	0.915367		177	84.9579	16.49	0.65603	0.915367		177	0.65603	0.915367		12161	0.65603	0.915367	0.824459	0.650975	1	1
178		84.9579	18.55	0.21008	0.713233		178	84.9579	18.55	0.21008	0.713233		178	0.21008	0.713233		178	0.21008	0.713233	0.410032	0.323752	1	1
179		84.9583	12.95	0.09108	0.590832		179	84.9583	12.95	0.09108	0.590832		179	0.09108	0.590832		179	0.09108	0.590832	0.222846	0.175954	1	1
180		84.9586	17.72	0.81844	0.916168		180	84.9586	17.72	0.81844	0.916168		180	0.81844	0.916168		180	0.81844	0.916168	0.914758	0.722273	1	1
181		84.9586	19.74	0.15399	0.570584		181	84.9586	19.74	0.15399	0.570584		181	0.15399	0.570584		181	0.15399	0.570584	0.328976	0.259752	1	1
182		84.9588	7.01	6.0696e-05	0.713339		182	84.9588	7.01	6.0696e-05	0.713339		182	6.0696e-05	0.713339		182	6.0696e-05	0.713339	0.00154917	0.00122319	0.987	0.987
183		84.9588	27.31	0.91832	0.986826		183	84.9588	27.31	0.91832	0.986826		183	0.91832	0.986826		183	0.91832	0.986826	0.965756	0.76254	1	1
184		84.9588	29.53	0.71915	0.937843		184	84.9588	29.53	0.71915	0.937843		184	0.71915	0.937843		184	0.71915	0.937843	0.861332	0.68009	1	1
185		84.9588	27.98	0.76872	0.946985		185	84.9588	27.98	0.76872	0.946985		185	0.76872	0.946985		185	0.76872	0.946985	0.889704	0.702491	1	1
186		84.959	6.08	0.016	0.797926		186	84.959	6.08	0.016	0.797926		186	0.016	0.797926		186	0.016	0.797926	0.0597291	0.0471608	1	1
187		84.959	22.31	0.00092	0.620443		187	84.959	22.31	0.00092	0.620443		187	0.00092	0.620443		15340	0.00092	0.620443	0.00770705	0.00608532	1	1
188		84.959	4.08	0.00691	0.464872		188	84.959	4.08	0.00691	0.464872		188	0.00691	0.464872		14375	0.00691	0.464872	0.0317316	0.0250546	1	1
189		84.9599	23.61	0.4404	0.929659		189	84.9599	23.61	0.4404	0.929659		189	0.4404	0.929659		189	0.4404	0.929659	0.664228	0.524461	1	1
190		84.9599	28.3	0.9096	0.980052		190	84.9599	28.3	0.9096	0.980052		190	0.9096	0.980052		190	0.9096	0.980052	0.961655	0.759302	1	1
191		84.9602	20.52	0.2109	0.696295		191	84.9602	20.52	0.2109	0.696295		191	0.2109	0.696295		191	0.2109	0.696295	0.411016	0.324529	1	1
192		84.9602	9.45	6.8659e-06	0.316605		192	84.9602	9.45	6.8659e-06	0.316605		192	6.8659e-06	0.316605		192	6.8659e-06	0.316605	0.000771739	0.000609349	0.1152	0.1152
193		84.9611	15.06	0.86753	0.979297		193	84.9611	15.06	0.86753	0.979297		193	0.86753	0.979297		193	0.86753	0.979297	0.94147	0.743365	1	1
194		84.9615	20.52	0.26444	1.31212		194	84.9615	20.52	0.26444	1.31212		194	0.26444	1.31212		194	0.26444	1.31212	0.481789	0.38041	1	1
195		84.9616	6.15	0.47364	0.730481		195	84.9616	6.15	0.47364	0.730481		195	0.47364	0.730481		195	0.47364	0.730481	0.693814	0.547821	1	1
196		84.9626	16.7	0.18219	1.37348		196	84.9626	16.7	0.18219	1.37348		196	0.18219	1.37348		196	0.18219	1.37348	0.370657	0.292663	1	1
197		84.9627	15.36	0.97365	0.994217		197	84.9627	15.36	0.97365	0.994217		197	0.97365	0.994217		197	0.97365	0.994217	0.989131	0.780997	1	1
198		84.9627	31.49	0.35299	1.69641		198	84.9627	31.49	0.35299	1.69641		198	0.35299	1.69641		198	0.35299	1.69641	0.582249	0.459732	1	1
199		84.9628	11.84	0.99821	1.00076		199	84.9628	11.84	0.99821	1.00076		199	0.99821	1.00076		199	0.99821	1.00076	0.999845	0.789457	1	1
200		84.964	7.11	0.9827	0.993432		200	84.964	7.11	0.9827	0.993432		200	0.9827	0.993432		200	0.9827	0.993432	0.993384	0.784355	1	1
201		84.9657	6.14	0.13654	0.42		201	84.9657	6.14	0.13654	0.42		201	0.13654	0.42		201	0.13654	0.42	0.300342	0.237144	1	1
202		85.0109	6.85	0.0885	2.83383		202	85.0109	6.85	0.0885	2.83383		202	0.0885	2.83383		1994	0.0885	2.83383	0.218174	0.172266	1	1
203		85.028	5.02	3.6902e-05	1.70286		203	85.028	5.02	3.6902e-05	1.70286		203	3.6902e-05	1.70286		203	3.6902e-05	1.70286	0.00122681	0.000968664	0.6057	0.6057
204		85.0383	25.64	0.94351	1.02099		204	85.0383	25.64	0.94351	1.02099		204	0.94351	1.02099		204	0.94351	1.02099	0.97637	0.770921	1	1
205		85.0386	30.88	0.36078	1.10907		205	85.0386	30.88	0.36078	1.10907		205	0.36078	1.10907		205	0.36078	1.10907	0.589639	0.465566	1	1
206		85.0394	31.27	0.64159	1.05773		206	85.0394	31.27	0.64159	1.05773		206	0.64159	1.05773		16446	0.64159	1.05773	0.815885	0.644206	1	1
207		85.0407	28.15	0.49618	0.94784		207	85.0407	28.15	0.49618	0.94784		207	0.49618	0.94784		207	0.49618	0.94784	0.712341	0.562449	1	1
208		85.0407	27.06	0.3169	0.943295		208	85.0407	27.06	0.3169	0.943295		208	0.3169	0.943295		208	0.3169	0.943295	0.543652	0.429256	1	1
209		85.041	29.99	0.88342	0.972499		209	85.041	29.99	0.88342	0.972499		209	0.88342	0.972499		209	0.88342	0.972499	0.94941	0.749633	1	1
210		85.0461	4.97	0.00287	1.44118		210	85.0461	4.97	0.00287	1.44118		210	0.00287	1.44118		15077	0.00287	1.44118	0.0168224	0.0132826	1	1
211		85.0473	8.38	0.00273	5.15882		211	85.0473	8.38	0.00273	5.15882		211	0.00273	5.15882		4356	0.00273	5.15882	0.0161925	0.0127852	1	1
212		85.0836	4.29	0.00014	3.72757		212	85.0836	4.29	0.00014	3.72757		212	0.00014	3.72757		16806	0.00014	3.72757	0.00231355	0.00182673	1	1
213		85.0866	3.3	0.00056	4.33219		213	85.0866	3.3	0.00056	4.33219		213	0.00056	4.33219		16495	0.00056	4.33219	0.005532	0.00436795	1	1
214		85.9399	30.01	0.75822	0.927786		214	85.9399	30.01	0.75822	0.927786		214	0.75822	0.927786		214	0.75822	0.927786	0.884721	0.698557	1	1
215		85.9403	22.38	0.00615	0.653167		215	85.9403	22.38	0.00615	0.653167		215	0.00615	0.653167		10073	0.00615	0.653167	0.0290618	0.0229466	1	1
216		85.9405	29.49	0.88071	0.979257		216	85.9405	29.49	0.88071	0.979257		216	0.88071	0.979257		216	0.88071	0.979257	0.947931	0.748466	1	1
217		85.9407	28.18	0.52718	1.04622		217	85.9407	28.18	0.52718	1.04622		217	0.52718	1.04622		217	0.52718	1.04622	0.737268	0.582131	1	1
218		85.9415	27.43	0.28737	1.15199		218	85.9415	27.43	0.28737	1.15199		218	0.28737	1.15199		218	0.28737	1.15199	0.511361	0.40376	1	1
219		85.9611	9.18	0.00082	0.279614		219	85.9611	9.18	0.00082	0.279614		219	0.00082	0.279614		16526	0.00082	0.279614	0.00718222	0.00567092	1	1
220		85.9624	15.41	0.73192	0.946227		220	85.9624	15.41	0.73192	0.946227		220	0.73192	0.946227		220	0.73192	0.946227	0.869324	0.6864	1	1
221		85.9625	5.95	0.00264	0.691734		221	85.9625	5.95	0.00264	0.691734		221	0.00264	0.691734		221	0.00264	0.691734	0.0158194	0.0124907	1	1
222		85.9625	14.07	0.71451	0.972778		222	85.9625	14.07	0.71451	0.972778		222	0.71451	0.972778		222	0.71451	0.972778	0.859778	0.678862	1	1
223		85.9628	11.43	0.40679	0.839374		223	85.9628	11.43	0.40679	0.839374		223	0.40679	0.839374		223	0.40679	0.839374	0.63319	0.499953	1	1
224		85.9628	17.84	0.69417	1.03723		224	85.9628	17.84	0.69417	1.03723		224	0.69417	1.03723		224	0.69417	1.03723	0.8477	0.669326	1	1
225		85.9628	4.02	0.02897	0.504946		225	85.9628	4.02	0.02897	0.504946		225	0.02897	0.504946		225	0.02897	0.504946	0.0931964	0.0735859	1	1
226		86.0308	5	0.0014	1.73248		226	86.0308	5	0.0014	1.73248		226	0.0014	1.73248		15306	0.0014	1.73248	0.0101113	0.00798367	1	1
227		86.0593	7.01	0.5362	1.07602		227	86.0593	7.01	0.5362	1.07602		227	0.5362	1.07602		227	0.5362	1.07602	0.74398	0.58743	1	1
228		86.0593	4.91	0.0037	1.38707		228	86.0593	4.91	0.0037	1.38707		228	0.0037	1.38707		13626	0.0037	1.38707	0.0200421	0.0158248	1	1
229		86.0699	5.76	0.05432	1.96968		229	86.0699	5.76	0.05432	1.96968		229	0.05432	1.96968		229	0.05432	1.96968	0.150369	0.118728	1	1
230		86.0946	5.69	0.05395	1.66869		230	86.0946	5.69	0.05395	1.66869		230	0.05395	1.66869		8134	0.05395	1.66869	0.149663	0.11817	1	1
231		86.0952	4	0.34154	1.19883		231	86.0952	4	0.34154	1.19883		231	0.34154	1.19883		231	0.34154	1.19883	0.569469	0.44964	1	1
232		86.0961	6.85	6.3758e-05	2.34648		232	86.0961	6.85	6.3758e-05	2.34648		232	6.3758e-05	2.34648		232	6.3758e-05	2.34648	0.00157276	0.00124182	1	1
233		86.9495	27.09	0.1967	1.11595		233	86.9495	27.09	0.1967	1.11595		233	0.1967	1.11595		233	0.1967	1.11595	0.391911	0.309445	1	1
234		86.9512	25.61	0.73713	1.03774		234	86.9512	25.61	0.73713	1.03774		234	0.73713	1.03774		234	0.73713	1.03774	0.871922	0.688451	1	1
235		86.952	28.14	0.57956	1.0334		235	86.952	28.14	0.57956	1.0334		235	0.57956	1.0334		235	0.57956	1.0334	0.776141	0.612824	1	1
236		86.9521	31.48	0.19815	1.58284		236	86.9521	31.48	0.19815	1.58284		236	0.19815	1.58284		236	0.19815	1.58284	0.39425	0.311291	1	1
237		86.9523	28.58	0.55725	0.913483		237	86.9523	28.58	0.55725	0.913483		237	0.55725	0.913483		237	0.55725	0.913483	0.759568	0.599739	1	1
238		86.9526	29.47	0.96919	1.00241		238	86.9526	29.47	0.96919	1.00241		238	0.96919	1.00241		238	0.96919	1.00241	0.987497	0.779707	1	1
239		86.9528	27.32	0.70083	1.07245		239	86.9528	27.32	0.70083	1.07245		239	0.70083	1.07245		239	0.70083	1.07245	0.851628	0.672428	1	1
240		86.9532	27.86	0.46985	0.851537		240	86.9532	27.86	0.46985	0.851537		240	0.46985	0.851537		240	0.46985	0.851537	0.690773	0.54542	1	1
241		86.9536	23.5	0.634	0.956275		241	86.9536	23.5	0.634	0.956275		241	0.634	0.956275		241	0.634	0.956275	0.811294	0.64058	1	1
242		86.954	5.91	0.03597	0.748601		242	86.954	5.91	0.03597	0.748601		242	0.03597	0.748601		15802	0.03597	0.748601	0.10993	0.0867987	1	1
243		86.9548	5.98	0.19575	0.755969		243	86.9548	5.98	0.19575	0.755969		243	0.19575	0.755969		243	0.19575	0.755969	0.390807	0.308573	1	1
244		86.9549	9.28	4.162e-05	0.296969		244	86.9549	9.28	4.162e-05	0.296969		244	4.162e-05	0.296969		244	4.162e-05	0.296969	0.00130071	0.00102702	0.6815	0.6815
245		86.955	7.14	0.23447	0.90064		245	86.955	7.14	0.23447	0.90064		245	0.23447	0.90064		245	0.23447	0.90064	0.443803	0.350417	1	1
246		86.9554	9.22	0.00148	0.107097		246	86.9554	9.22	0.00148	0.107097		246	0.00148	0.107097		16463	0.00148	0.107097	0.0104965	0.00828778	1	1
247		86.9562	17.79	0.94231	1.01538		247	86.9562	17.79	0.94231	1.01538		247	0.94231	1.01538		247	0.94231	1.01538	0.975694	0.770387	1	1
248		86.9629	7	0.96455	0.991247		248	86.9629	7	0.96455	0.991247		248	0.96455	0.991247		6064	0.96455	0.991247	0.985979	0.778508	1	1
249		86.9631	5.94	0.33108	0.828802		249	86.9631	5.94	0.33108	0.828802		249	0.33108	0.828802		249	0.33108	0.828802	0.558689	0.441129	1	1
250		86.9717	29.84	0.75823	0.909693		250	86.9717	29.84	0.75823	0.909693		250	0.75823	0.909693		250	0.75823	0.909693	0.884721	0.698557	1	1
251		86.9732	28.51	0.23352	1.6028		251	86.9732	28.51	0.23352	1.6028		251	0.23352	1.6028		251	0.23352	1.6028	0.442599	0.349466	1	1
252		86.9733	31.96	0.74846	0.911576		252	86.9733	31.96	0.74846	0.911576		252	0.74846	0.911576		252	0.74846	0.911576	0.879056	0.694084	1	1
253		86.9919	3.94	0.00106	5.14099		253	86.9919	3.94	0.00106	5.14099		253	0.00106	5.14099		16079	0.00106	5.14099	0.00839369	0.00662748	1	1
254		86.9931	31.13	0.28395	0.558296		254	86.9931	31.13	0.28395	0.558296		254	0.28395	0.558296		254	0.28395	0.558296	0.506964	0.400288	1	1
255		87.009	6.19	2.6723e-05	11.7877		255	87.009	6.19	2.6723e-05	11.7877		255	2.6723e-05	11.7877		255	2.6723e-05	11.7877	0.00108704	0.0008583	0.4407	0.4407
256		87.0251	6.49	4.5828e-05	3.11641		256	87.0251	6.49	4.5828e-05	3.11641		256	4.5828e-05	3.11641		256	4.5828e-05	3.11641	0.00136791	0.00108007	0.7492	0.7491
257		87.0324	4.95	0.01765	1.68127		257	87.0324	4.95	0.01765	1.68127		257	0.01765	1.68127		257	0.01765	1.68127	0.064093	0.0506065	1	1
258		87.0431	20.75	0.17406	0.541667		258	87.0431	20.75	0.17406	0.541667		258	0.17406	0.541667		258	0.17406	0.541667	0.35885	0.283341	1	1
259		87.0433	4.96	0.21796	1.1419		259	87.0433	4.96	0.21796	1.1419		259	0.21796	1.1419		259	0.21796	1.1419	0.421185	0.332559	1	1
260		87.0434	21.3	0.52796	0.917662		260	87.0434	21.3	0.52796	0.917662		260	0.52796	0.917662		260	0.52796	0.917662	0.737838	0.582581	1	1
261		87.0538	4.77	0.46643	0.825316		261	87.0538	4.77	0.46643	0.825316		261	0.46643	0.825316		14340	0.46643	0.825316	0.687957	0.543196	1	1
262		87.055	5.67	0.76545	0.925697		262	87.055	5.67	0.76545	0.925697		262	0.76545	0.925697		262	0.76545	0.925697	0.888335	0.701411	1	1
263		87.0788	29.08	0.70005	0.969912		263	87.0788	29.08	0.70005	0.969912		263	0.70005	0.969912		263	0.70005	0.969912	0.851316	0.672181	1	1
264		87.0789	31.19	0.81855	1.18053		264	87.0789	31.19	0.81855	1.18053		264	0.81855	1.18053		264	0.81855	1.18053	0.914758	0.722273	1	1
265		87.0802	29.37	0.04763	0.944916		265	87.0802	29.37	0.04763	0.944916		265	0.04763	0.944916		265	0.04763	0.944916	0.136079	0.107445	1	1
266		87.0804	31	0.81762	1.02195		266	87.0804	31	0.81762	1.02195		266	0.81762	1.02195		1239	0.81762	1.02195	0.914663	0.722198	1	1
267		87.0806	30.41	0.85369	0.978607		267	87.0806	30.41	0.85369	0.978607		267	0.85369	0.978607		267	0.85369	0.978607	0.934239	0.737655	1	1
268		87.083	29.22	0.56725	1.28549		268	87.083	29.22	0.56725	1.28549		268	0.56725	1.28549		268	0.56725	1.28549	0.766449	0.605172	1	1
269		87.0838	31.25	0.70791	1.14718		269	87.0838	31.25	0.70791	1.14718		269	0.70791	1.14718		269	0.70791	1.14718	0.856021	0.675896	1	1
270		87.0999	6.86	1.1164e-05	2.40568		270	87.0999	6.86	1.1164e-05	2.40568		270	1.1164e-05	2.40568		270	1.1164e-05	2.40568	0.000891402	0.000703832	0.1872	0.1872
271		87.9217	29.71	0.34922	1.19331		271	87.9217	29.71	0.34922	1.19331		271	0.34922	1.19331		271	0.34922	1.19331	0.578328	0.456636	1	1
272		87.9227	28.56	0.69504	0.963091		272	87.9227	28.56	0.69504	0.963091		272	0.69504	0.963091		272	0.69504	0.963091	0.848162	0.669691	1	1
273		87.9229	23.54	0.74486	1.03384		273	87.9229	23.54	0.74486	1.03384		273	0.74486	1.03384		273	0.74486	1.03384	0.876653	0.692187	1	1
274		87.924	27.74	0.74563	0.94854		274	87.924	27.74	0.74563	0.94854		274	0.74563	0.94854		8976	0.74563	0.94854	0.877191	0.692612	1	1
275		87.9248	26.47	0.14261	1.13431		275	87.9248	26.47	0.14261	1.13431		275	0.14261	1.13431		275	0.14261	1.13431	0.310785	0.245389	1	1
276		87.9386	27.97	0.05739	1.84545		276	87.9386	27.97	0.05739	1.84545		276	0.05739	1.84545		276	0.05739	1.84545	0.157119	0.124058	1	1
277		87.9545	9.16	0.00018	0		277	87.9545	9.16	0.00018	0		277	0.00018	0		16524	0.00018	0	0.00268367	0.00211896	1	1
278		87.993	3.92	0.00078	6.36853		278	87.993	3.92	0.00078	6.36853		278	0.00078	6.36853		16309	0.00078	6.36853	0.00697261	0.00550543	1	1
279		88.0373	4.75	0.04465	0.82683		279	88.0373	4.75	0.04465	0.82683		279	0.04465	0.82683		6414	0.04465	0.82683	0.129667	0.102382	1	1
280		88.0725	8.84	0.01007	0.49237		280	88.0725	8.84	0.01007	0.49237		280	0.01007	0.49237		15332	0.01007	0.49237	0.0420752	0.0332217	1	1
281		88.0737	22.33	0.11811	0.741186		281	88.0737	22.33	0.11811	0.741186		281	0.11811	0.741186		1396	0.11811	0.741186	0.270089	0.213256	1	1
282		88.074	20.6	0.58999	0.916137		282	88.074	20.6	0.58999	0.916137		282	0.58999	0.916137		282	0.58999	0.916137	0.783343	0.618511	1	1
283		88.074	28.53	0.62817	1.04961		283	88.074	28.53	0.62817	1.04961		283	0.62817	1.04961		7849	0.62817	1.04961	0.808165	0.63811	1	1
284		88.0741	31.75	0.89358	0.969959		284	88.0741	31.75	0.89358	0.969959		284	0.89358	0.969959		284	0.89358	0.969959	0.954137	0.753366	1	1
285		88.0741	7.74	0.76104	0.912249		285	88.0741	7.74	0.76104	0.912249		285	0.76104	0.912249		285	0.76104	0.912249	0.886082	0.699632	1	1
286		88.0752	16.06	0.42294	1.25623		286	88.0752	16.06	0.42294	1.25623		286	0.42294	1.25623		286	0.42294	1.25623	0.648631	0.512145	1	1
287		88.0754	27.24	0.4522	1.03938		287	88.0754	27.24	0.4522	1.03938		287	0.4522	1.03938		287	0.4522	1.03938	0.675327	0.533224	1	1
288		88.0754	5.18	0.0026	0.685031		288	88.0754	5.18	0.0026	0.685031		288	0.0026	0.685031		16566	0.0026	0.685031	0.0156518	0.0123583	1	1
289		88.0754	6.99	0.35946	0.568728		289	88.0754	6.99	0.35946	0.568728		289	0.35946	0.568728		289	0.35946	0.568728	0.58835	0.464549	1	1
290		88.0756	30.47	0.67425	1.04179		290	88.0756	30.47	0.67425	1.04179		290	0.67425	1.04179		290	0.67425	1.04179	0.835702	0.659852	1	1
291		88.0762	27.98	0.48365	1.13889		291	88.0762	27.98	0.48365	1.13889		291	0.48365	1.13889		291	0.48365	1.13889	0.702216	0.554455	1	1
292		88.0768	5.91	0.196	0.826459		292	88.0768	5.91	0.196	0.826459		292	0.196	0.826459		292	0.196	0.826459	0.391168	0.308858	1	1
293		88.0819	29.52	0.4325	0.922454		293	88.0819	29.52	0.4325	0.922454		293	0.4325	0.922454		293	0.4325	0.922454	0.657926	0.519484	1	1
294		88.0835	31.79	0.59149	1.08995		294	88.0835	31.79	0.59149	1.08995		294	0.59149	1.08995		294	0.59149	1.08995	0.784614	0.619514	1	1
295		88.1015	6.83	0.01761	3.42574		295	88.1015	6.83	0.01761	3.42574		295	0.01761	3.42574		295	0.01761	3.42574	0.0640164	0.050546	1	1
296		88.9507	5.93	0.01647	0.766876		296	88.9507	5.93	0.01647	0.766876		296	0.01647	0.766876		8819	0.01647	0.766876	0.0609325	0.048111	1	1
297		88.9512	8.92	4.4277e-05	0.251754		297	88.9512	8.92	4.4277e-05	0.251754		297	4.4277e-05	0.251754		297	4.4277e-05	0.251754	0.00134074	0.00105862	0.725	0.7249
298		88.9514	28.14	0.4964	1.03754		298	88.9514	28.14	0.4964	1.03754		298	0.4964	1.03754		298	0.4964	1.03754	0.712535	0.562603	1	1
299		88.9516	30.12	0.86612	1.0145		299	88.9516	30.12	0.86612	1.0145		299	0.86612	1.0145		299	0.86612	1.0145	0.940483	0.742585	1	1
300		88.9516	4.02	0.0072	0.456222		300	88.9516	4.02	0.0072	0.456222		300	0.0072	0.456222		5869	0.0072	0.456222	0.0327171	0.0258327	1	1
301		88.9516	10.72	0.70832	0.982742		301	88.9516	10.72	0.70832	0.982742		301	0.70832	0.982742		301	0.70832	0.982742	0.856021	0.675896	1	1
302		88.9517	19.76	0.29477	0.912206		302	88.9517	19.76	0.29477	0.912206		302	0.29477	0.912206		302	0.29477	0.912206	0.519864	0.410474	1	1
303		88.9517	5.5	0.15751	0.840319		303	88.9517	5.5	0.15751	0.840319		303	0.15751	0.840319		303	0.15751	0.840319	0.334134	0.263825	1	1
304		88.9517	6.75	2.2817e-06	0.663652		304	88.9517	6.75	2.2817e-06	0.663652		304	2.2817e-06	0.663652		304	2.2817e-06	0.663652	0.000585354	0.000462183	0.0384	0.0384
305		88.9518	13.3	0.26343	0.91115		305	88.9518	13.3	0.26343	0.91115		305	0.26343	0.91115		305	0.26343	0.91115	0.480621	0.379488	1	1
306		88.9518	28.45	0.48791	0.937192		306	88.9518	28.45	0.48791	0.937192		306	0.48791	0.937192		306	0.48791	0.937192	0.705495	0.557044	1	1
307		88.952	27.33	0.0447	0.735122		307	88.952	27.33	0.0447	0.735122		307	0.0447	0.735122		307	0.0447	0.735122	0.129767	0.102461	1	1
308		88.9521	20.52	0.19153	0.884676		308	88.9521	20.52	0.19153	0.884676		308	0.19153	0.884676		308	0.19153	0.884676	0.384686	0.30374	1	1
309		88.9521	18.9	0.09705	0.87095		309	88.9521	18.9	0.09705	0.87095		309	0.09705	0.87095		10082	0.09705	0.87095	0.233777	0.184585	1	1
310		88.9521	28.61	0.26224	0.815953		310	88.9521	28.61	0.26224	0.815953		310	0.26224	0.815953		1924	0.26224	0.815953	0.479432	0.37855	1	1
311		88.9521	9.51	1.1379e-05	0.301111		311	88.9521	9.51	1.1379e-05	0.301111		311	1.1379e-05	0.301111		311	1.1379e-05	0.301111	0.000891402	0.000703832	0.1905	0.1905
312		88.9525	22.4	0.02372	0.61417		312	88.9525	22.4	0.02372	0.61417		312	0.02372	0.61417		312	0.02372	0.61417	0.0802459	0.0633604	1	1
313		88.9531	15.84	0.00606	0.869743		313	88.9531	15.84	0.00606	0.869743		313	0.00606	0.869743		13211	0.00606	0.869743	0.0288459	0.0227761	1	1
314		88.9532	25.64	0.16706	0.872023		314	88.9532	25.64	0.16706	0.872023		314	0.16706	0.872023		314	0.16706	0.872023	0.348581	0.275232	1	1
315		88.9536	24.34	0.02671	1.3517		315	88.9536	24.34	0.02671	1.3517		315	0.02671	1.3517		315	0.02671	1.3517	0.0877133	0.0692565	1	1
316		88.9549	15.34	0.79965	0.901045		316	88.9549	15.34	0.79965	0.901045		316	0.79965	0.901045		316	0.79965	0.901045	0.90525	0.714766	1	1
317		88.9664	31.33	0.94341	1.04746		317	88.9664	31.33	0.94341	1.04746		317	0.94341	1.04746		317	0.94341	1.04746	0.97637	0.770921	1	1
318		88.9667	20.37	0.9666	0.994969		318	88.9667	20.37	0.9666	0.994969		318	0.9666	0.994969		318	0.9666	0.994969	0.986708	0.779084	1	1
319		88.9668	5.9	0.5149	0.809113		319	88.9668	5.9	0.5149	0.809113		319	0.5149	0.809113		319	0.5149	0.809113	0.727462	0.574389	1	1
320		88.9669	30.35	0.95602	1.01048		320	88.9669	30.35	0.95602	1.01048		320	0.95602	1.01048		320	0.95602	1.01048	0.982018	0.775381	1	1
321		88.967	27.04	0.6493	0.982958		321	88.967	27.04	0.6493	0.982958		321	0.6493	0.982958		321	0.6493	0.982958	0.820613	0.647939	1	1
322		88.967	28.11	0.5398	1.05341		322	88.967	28.11	0.5398	1.05341		322	0.5398	1.05341		322	0.5398	1.05341	0.74677	0.589634	1	1
323		88.9674	29.95	0.9674	1.00494		323	88.9674	29.95	0.9674	1.00494		323	0.9674	1.00494		323	0.9674	1.00494	0.986879	0.779218	1	1
324		88.9677	26.06	0.82745	0.982215		324	88.9677	26.06	0.82745	0.982215		324	0.82745	0.982215		324	0.82745	0.982215	0.920283	0.726636	1	1
325		88.968	9.22	0.00193	0.296825		325	88.968	9.22	0.00193	0.296825		325	0.00193	0.296825		16730	0.00193	0.296825	0.0127476	0.0100653	1	1
326		88.968	3.58	0.0152	0.446228		326	88.968	3.58	0.0152	0.446228		326	0.0152	0.446228		326	0.0152	0.446228	0.0575038	0.0454038	1	1
327		88.9681	13.57	0.82365	0.932859		327	88.9681	13.57	0.82365	0.932859		327	0.82365	0.932859		16749	0.82365	0.932859	0.917806	0.72468	1	1
328		88.9683	30.47	0.95689	1.01175		328	88.9683	30.47	0.95689	1.01175		328	0.95689	1.01175		328	0.95689	1.01175	0.982626	0.775861	1	1
329		88.9683	23.61	0.52743	0.939441		329	88.9683	23.61	0.52743	0.939441		329	0.52743	0.939441		329	0.52743	0.939441	0.737495	0.582311	1	1
330		88.9689	31.75	0.50262	0.769262		330	88.9689	31.75	0.50262	0.769262		330	0.50262	0.769262		330	0.50262	0.769262	0.717326	0.566385	1	1
331		88.9691	28.56	0.77929	0.937055		331	88.9691	28.56	0.77929	0.937055		331	0.77929	0.937055		331	0.77929	0.937055	0.894673	0.706415	1	1
332		88.9691	31.01	0.31323	1.37257		332	88.9691	31.01	0.31323	1.37257		332	0.31323	1.37257		15455	0.31323	1.37257	0.539928	0.426316	1	1
333		88.9878	9.63	0.09622	0.488869		333	88.9878	9.63	0.09622	0.488869		333	0.09622	0.488869		333	0.09622	0.488869	0.232339	0.18345	1	1
334		88.9891	7.04	0.268	0.768116		334	88.9891	7.04	0.268	0.768116		334	0.268	0.768116		334	0.268	0.768116	0.486546	0.384166	1	1
335		88.9892	3.9	0.00037	2.29152		335	88.9892	3.9	0.00037	2.29152		335	0.00037	2.29152		16083	0.00037	2.29152	0.00419086	0.00330901	1	1
336	PUTRESCINE	89.1063	3.91	0.06837	0.684441		336	89.1063	3.91	0.06837	0.684441		336	0.06837	0.684441		336	0.06837	0.684441	0.179734	0.141914	1	1
337		89.9699	30.72	0.45759	1.23864		337	89.9699	30.72	0.45759	1.23864		337	0.45759	1.23864		337	0.45759	1.23864	0.679896	0.536832	1	1
338		89.9699	31.91	0.94592	0.962963		338	89.9699	31.91	0.94592	0.962963		338	0.94592	0.962963		338	0.94592	0.962963	0.977152	0.771538	1	1
339		90.0539	11.19	0.01661	2.4388		339	90.0539	11.19	0.01661	2.4388		339	0.01661	2.4388		339	0.01661	2.4388	0.0612363	0.0483508	1	1
340	SARCOSINE	90.0539	5.68	0.02379	1.17753		340	90.0539	5.68	0.02379	1.17753		340	0.02379	1.17753		15416	0.02379	1.17753	0.0804023	0.0634839	1	1
341	ALANINE	90.0553	4.96	0.00284	1.49471		341	90.0553	4.96	0.00284	1.49471		341	0.00284	1.49471		13074	0.00284	1.49471	0.0166812	0.0131711	1	1
342		90.0914	5.61	0.03332	1.73149		342	90.0914	5.61	0.03332	1.73149		342	0.03332	1.73149		342	0.03332	1.73149	0.103305	0.0815678	1	1
343		90.4832	8.76	5.2602e-05	182.671		343	90.4832	8.76	5.2602e-05	182.671		343	5.2602e-05	182.671		343	5.2602e-05	182.671	0.00145488	0.00114874	0.858	0.858
344		90.9029	5.25	0.2018	0.753937		344	90.9029	5.25	0.2018	0.753937		344	0.2018	0.753937		344	0.2018	0.753937	0.399165	0.315172	1	1
345		90.9487	28.87	0.6535	1.23666		345	90.9487	28.87	0.6535	1.23666		345	0.6535	1.23666		345	0.6535	1.23666	0.823029	0.649846	1	1
346		90.9497	29.99	0.44593	1.17185		346	90.9497	29.99	0.44593	1.17185		346	0.44593	1.17185		346	0.44593	1.17185	0.669033	0.528254	1	1
347		90.9688	29.91	0.10721	0.686275		347	90.9688	29.91	0.10721	0.686275		347	0.10721	0.686275		347	0.10721	0.686275	0.251763	0.198787	1	1
348		90.9689	28.55	0.54475	1.30328		348	90.9689	28.55	0.54475	1.30328		348	0.54475	1.30328		348	0.54475	1.30328	0.750018	0.592198	1	1
349		90.9745	28.25	0.64784	0.990342		349	90.9745	28.25	0.64784	0.990342		349	0.64784	0.990342		349	0.64784	0.990342	0.819621	0.647156	1	1
350		90.9749	31.58	0.92813	0.951756		350	90.9749	31.58	0.92813	0.951756		350	0.92813	0.951756		350	0.92813	0.951756	0.969734	0.765681	1	1
351		90.9753	28.59	0.90613	0.986438		351	90.9753	28.59	0.90613	0.986438		351	0.90613	0.986438		351	0.90613	0.986438	0.960507	0.758396	1	1
352		90.9754	26.06	0.21833	0.906109		352	90.9754	26.06	0.21833	0.906109		352	0.21833	0.906109		352	0.21833	0.906109	0.421659	0.332933	1	1
353		90.9757	4.55	0.26906	1.03221		353	90.9757	4.55	0.26906	1.03221		353	0.26906	1.03221		353	0.26906	1.03221	0.487826	0.385177	1	1
354		90.9759	30.3	0.61665	1.04206		354	90.9759	30.3	0.61665	1.04206		354	0.61665	1.04206		354	0.61665	1.04206	0.801148	0.632569	1	1
355		90.9759	28.05	0.38762	0.902576		355	90.9759	28.05	0.38762	0.902576		355	0.38762	0.902576		355	0.38762	0.902576	0.614743	0.485388	1	1
356		90.9759	20.54	0.10421	0.815844		356	90.9759	20.54	0.10421	0.815844		356	0.10421	0.815844		356	0.10421	0.815844	0.246428	0.194575	1	1
357		90.9759	27.15	0.75142	0.986124		357	90.9759	27.15	0.75142	0.986124		357	0.75142	0.986124		357	0.75142	0.986124	0.880638	0.695333	1	1
358		90.9767	30.24	0.06707	0.92209		358	90.9767	30.24	0.06707	0.92209		358	0.06707	0.92209		358	0.06707	0.92209	0.177144	0.139869	1	1
359		91.0373	4.97	0.04212	1.44708		359	91.0373	4.97	0.04212	1.44708		359	0.04212	1.44708		359	0.04212	1.44708	0.124044	0.0979422	1	1
360		91.0387	6.43	0.00014	9.44934		360	91.0387	6.43	0.00014	9.44934		360	0.00014	9.44934		16328	0.00014	9.44934	0.00231355	0.00182673	1	1
361		91.052	23.48	0.505	1.05941		361	91.052	23.48	0.505	1.05941		361	0.505	1.05941		361	0.505	1.05941	0.719167	0.567839	1	1
362		91.0533	4.99	0.51815	0.911419		362	91.0533	4.99	0.51815	0.911419		362	0.51815	0.911419		8486	0.51815	0.911419	0.729761	0.576204	1	1
363		91.0534	12.64	0.0201	1.73745		363	91.0534	12.64	0.0201	1.73745		363	0.0201	1.73745		363	0.0201	1.73745	0.0707283	0.0558455	1	1
364		91.0534	27.47	0.03096	0.601556		364	91.0534	27.47	0.03096	0.601556		364	0.03096	0.601556		10839	0.03096	0.601556	0.0980178	0.0773928	1	1
365		91.0535	26.87	0.67	1.0512		365	91.0535	26.87	0.67	1.0512		365	0.67	1.0512		365	0.67	1.0512	0.833167	0.657851	1	1
366		91.0536	18.72	0.08062	1.56353		366	91.0536	18.72	0.08062	1.56353		366	0.08062	1.56353		366	0.08062	1.56353	0.203437	0.16063	1	1
367		91.0538	5.9	0.21116	1.44889		367	91.0538	5.9	0.21116	1.44889		367	0.21116	1.44889		14444	0.21116	1.44889	0.411258	0.32472	1	1
368		91.0538	6.73	1.2405e-06	2.85003		368	91.0538	6.73	1.2405e-06	2.85003		368	1.2405e-06	2.85003		368	1.2405e-06	2.85003	0.000446633	0.000352652	0.0209	0.0209
369		91.0547	10.04	0.02745	1.94121		369	91.0547	10.04	0.02745	1.94121		369	0.02745	1.94121		369	0.02745	1.94121	0.0894663	0.0706407	1	1
370		91.0551	25.93	0.92483	0.967641		370	91.0551	25.93	0.92483	0.967641		370	0.92483	0.967641		370	0.92483	0.967641	0.96802	0.764328	1	1
371		91.0564	5.71	0.11114	1.21973		371	91.0564	5.71	0.11114	1.21973		371	0.11114	1.21973		371	0.11114	1.21973	0.258375	0.204007	1	1
372		91.9793	4.54	0.97861	1.00484		372	91.9793	4.54	0.97861	1.00484		372	0.97861	1.00484		5707	0.97861	1.00484	0.991204	0.782633	1	1
373		92.0099	6.86	0.00541	2.26729		373	92.0099	6.86	0.00541	2.26729		373	0.00541	2.26729		5966	0.00541	2.26729	0.0263903	0.0208372	1	1
374		92.0101	5.74	0.07097	1.57958		374	92.0101	5.74	0.07097	1.57958		374	0.07097	1.57958		374	0.07097	1.57958	0.185104	0.146154	1	1
375		92.0125	5	0.9157	1.01426		375	92.0125	5	0.9157	1.01426		375	0.9157	1.01426		375	0.9157	1.01426	0.964526	0.761569	1	1
376		92.0574	6.66	0.00059	2.72795		376	92.0574	6.66	0.00059	2.72795		376	0.00059	2.72795		16204	0.00059	2.72795	0.00572148	0.00451756	1	1
377		92.98	4.45	0.37938	0.645251		377	92.98	4.45	0.37938	0.645251		377	0.37938	0.645251		9281	0.37938	0.645251	0.606392	0.478794	1	1
378		92.9917	5.89	0.55207	0.919589		378	92.9917	5.89	0.55207	0.919589		378	0.55207	0.919589		378	0.55207	0.919589	0.755774	0.596743	1	1
379		92.992	9.17	0.00053	0.412587		379	92.992	9.17	0.00053	0.412587		379	0.00053	0.412587		11423	0.00053	0.412587	0.00534804	0.0042227	1	1
380		92.9931	10.3	0.35576	0.739675		380	92.9931	10.3	0.35576	0.739675		380	0.35576	0.739675		380	0.35576	0.739675	0.585152	0.462024	1	1
381		92.9988	8.7	0.01767	0.350575		381	92.9988	8.7	0.01767	0.350575		381	0.01767	0.350575		10715	0.01767	0.350575	0.0641106	0.0506203	1	1
382		92.9999	9.27	5.9085e-05	0.341682		382	92.9999	9.27	5.9085e-05	0.341682		382	5.9085e-05	0.341682		382	5.9085e-05	0.341682	0.00152791	0.00120641	0.9615	0.9614
383		93.0003	19.05	0.59888	1.13051		383	93.0003	19.05	0.59888	1.13051		383	0.59888	1.13051		383	0.59888	1.13051	0.789513	0.623383	1	1
384		93.0531	26.17	0.24092	6.06667		384	93.0531	26.17	0.24092	6.06667		384	0.24092	6.06667		384	0.24092	6.06667	0.451879	0.356794	1	1
385		93.0694	10.19	0.01552	2.05335		385	93.0694	10.19	0.01552	2.05335		385	0.01552	2.05335		385	0.01552	2.05335	0.058401	0.0461122	1	1
386		93.6013	3.22	0.00248	4.88161		386	93.6013	3.22	0.00248	4.88161		386	0.00248	4.88161		14730	0.00248	4.88161	0.0151559	0.0119667	1	1
387		94.0639	27.15	0.75717	0.953315		387	94.0639	27.15	0.75717	0.953315		387	0.75717	0.953315		387	0.75717	0.953315	0.884192	0.698139	1	1
388		94.0639	22.46	0.74964	1.12127		388	94.0639	22.46	0.74964	1.12127		388	0.74964	1.12127		388	0.74964	1.12127	0.879526	0.694455	1	1
389		94.0641	29.95	0.21829	0.781305		389	94.0641	29.95	0.21829	0.781305		389	0.21829	0.781305		389	0.21829	0.781305	0.421659	0.332933	1	1
390		94.0642	28.31	0.92298	1.01165		390	94.0642	28.31	0.92298	1.01165		390	0.92298	1.01165		390	0.92298	1.01165	0.9671	0.763602	1	1
391		94.0642	23.51	0.59886	0.894309		391	94.0642	23.51	0.59886	0.894309		391	0.59886	0.894309		391	0.59886	0.894309	0.789513	0.623383	1	1
392		94.0649	6.83	0.65825	1.12798		392	94.0649	6.83	0.65825	1.12798		392	0.65825	1.12798		392	0.65825	1.12798	0.825777	0.652016	1	1
393		95.0058	5.95	0.01879	0.761506		393	95.0058	5.95	0.01879	0.761506		393	0.01879	0.761506		393	0.01879	0.761506	0.0673083	0.0531452	1	1
394		95.0069	6.64	0.00034	0.613759		394	95.0069	6.64	0.00034	0.613759		394	0.00034	0.613759		16451	0.00034	0.613759	0.00395428	0.00312222	1	1
395		95.0085	9.36	1.9005e-05	0.306697		395	95.0085	9.36	1.9005e-05	0.306697		395	1.9005e-05	0.306697		395	1.9005e-05	0.306697	0.000968734	0.000764891	0.3152	0.3152
396		95.0086	14.6	0.27825	0.848708		396	95.0086	14.6	0.27825	0.848708		396	0.27825	0.848708		396	0.27825	0.848708	0.500164	0.394919	1	1
397		95.0096	9.05	9.4079e-06	0.318005		397	95.0096	9.05	9.4079e-06	0.318005		397	9.4079e-06	0.318005		397	9.4079e-06	0.318005	0.00086358	0.000681864	0.1575	0.1575
398		95.0481	6.71	4.8205e-06	2.95882		398	95.0481	6.71	4.8205e-06	2.95882		398	4.8205e-06	2.95882		398	4.8205e-06	2.95882	0.000657413	0.000519079	0.081	0.081
399		96.0515	6.72	0.00791	2.91667		399	96.0515	6.72	0.00791	2.91667		399	0.00791	2.91667		399	0.00791	2.91667	0.0350126	0.0276452	1	1
400		96.0799	18.85	0.01445	0.790929		400	96.0799	18.85	0.01445	0.790929		400	0.01445	0.790929		400	0.01445	0.790929	0.0554977	0.0438198	1	1
401		96.9214	4.68	0.00054	1.92827		401	96.9214	4.68	0.00054	1.92827		401	0.00054	1.92827		15970	0.00054	1.92827	0.00541023	0.0042718	1	1
402		96.9939	6.09	0.04208	1.24962		402	96.9939	6.09	0.04208	1.24962		402	0.04208	1.24962		402	0.04208	1.24962	0.123969	0.0978833	1	1
403		97.0035	5.93	0.14728	0.859721		403	97.0035	5.93	0.14728	0.859721		403	0.14728	0.859721		403	0.14728	0.859721	0.318664	0.25161	1	1
404		97.0037	15.71	0.62198	1.15148		404	97.0037	15.71	0.62198	1.15148		404	0.62198	1.15148		404	0.62198	1.15148	0.804183	0.634966	1	1
405		97.0044	9.15	1.3052e-05	0.315566		405	97.0044	9.15	1.3052e-05	0.315566		405	1.3052e-05	0.315566		405	1.3052e-05	0.315566	0.00092406	0.000729618	0.2186	0.2186
406		97.0282	5.01	3.4793e-06	1.69376		406	97.0282	5.01	3.4793e-06	1.69376		406	3.4793e-06	1.69376		406	3.4793e-06	1.69376	0.000608881	0.00048076	0.0586	0.0586
407		97.9565	6.89	4.1359e-05	0.523067		407	97.9565	6.89	4.1359e-05	0.523067		407	4.1359e-05	0.523067		407	4.1359e-05	0.523067	0.00129607	0.00102335	0.6783	0.6783
408		97.9565	8.06	0.1186	0.596672		408	97.9565	8.06	0.1186	0.596672		408	0.1186	0.596672		408	0.1186	0.596672	0.270903	0.213899	1	1
409		97.957	5.91	0.00132	0.486698		409	97.957	5.91	0.00132	0.486698		409	0.00132	0.486698		12648	0.00132	0.486698	0.00973292	0.0076849	1	1
410		97.9572	4.08	0.00822	0.332657		410	97.9572	4.08	0.00822	0.332657		410	0.00822	0.332657		410	0.00822	0.332657	0.0361296	0.0285271	1	1
411		97.9579	8.86	7.1135e-07	0.226874		411	97.9579	8.86	7.1135e-07	0.226874		411	7.1135e-07	0.226874		411	7.1135e-07	0.226874	0.000393245	0.000310498	0.012	0.012
412		97.9655	27.32	0.75526	0.902309		412	97.9655	27.32	0.75526	0.902309		412	0.75526	0.902309		412	0.75526	0.902309	0.883059	0.697244	1	1
413		97.9664	5.96	0.04422	0.576562		413	97.9664	5.96	0.04422	0.576562		413	0.04422	0.576562		413	0.04422	0.576562	0.12886	0.101745	1	1
414		97.9667	8.61	0.87866	0.917224		414	97.9667	8.61	0.87866	0.917224		414	0.87866	0.917224		414	0.87866	0.917224	0.946809	0.74758	1	1
415		97.9669	25.61	0.51948	1.22414		415	97.9669	25.61	0.51948	1.22414		415	0.51948	1.22414		415	0.51948	1.22414	0.730787	0.577014	1	1
416		97.9679	3.82	0.14201	0.637514		416	97.9679	3.82	0.14201	0.637514		416	0.14201	0.637514		416	0.14201	0.637514	0.309877	0.244672	1	1
417		97.9681	7.76	0.5869	1.22666		417	97.9681	7.76	0.5869	1.22666		417	0.5869	1.22666		417	0.5869	1.22666	0.781702	0.617215	1	1
418		97.9681	6.92	0.04011	0.508439		418	97.9681	6.92	0.04011	0.508439		418	0.04011	0.508439		418	0.04011	0.508439	0.119539	0.0943853	1	1
419		97.9683	28.01	0.79789	1.08089		419	97.9683	28.01	0.79789	1.08089		419	0.79789	1.08089		419	0.79789	1.08089	0.904347	0.714053	1	1
420		97.969	29.7	0.88923	1.02762		420	97.969	29.7	0.88923	1.02762		420	0.88923	1.02762		420	0.88923	1.02762	0.951774	0.751501	1	1
421		97.9691	5.87	0.181	0.600889		421	97.9691	5.87	0.181	0.600889		421	0.181	0.600889		2263	0.181	0.600889	0.369111	0.291442	1	1
422		97.9691	9.18	0.0383	0.373547		422	97.9691	9.18	0.0383	0.373547		422	0.0383	0.373547		422	0.0383	0.373547	0.115405	0.0911211	1	1
423		97.9692	28.55	0.6232	0.855749		423	97.9692	28.55	0.6232	0.855749		423	0.6232	0.855749		423	0.6232	0.855749	0.804961	0.63558	1	1
424		97.9919	7.7	0.54105	1.14837		424	97.9919	7.7	0.54105	1.14837		424	0.54105	1.14837		424	0.54105	1.14837	0.747654	0.590332	1	1
425		97.9922	6.14	0.15993	0.861556		425	97.9922	6.14	0.15993	0.861556		425	0.15993	0.861556		425	0.15993	0.861556	0.337659	0.266608	1	1
426		97.9944	9.05	7.6118e-05	20.0378		426	97.9944	9.05	7.6118e-05	20.0378		426	7.6118e-05	20.0378		426	7.6118e-05	20.0378	0.00171119	0.00135112	1	1
427		97.9944	9.17	0.00992	47.7376		427	97.9944	9.17	0.00992	47.7376		427	0.00992	47.7376		427	0.00992	47.7376	0.0416438	0.0328811	1	1
428		98.0187	4.65	0.06776	0.583948		428	98.0187	4.65	0.06776	0.583948		428	0.06776	0.583948		428	0.06776	0.583948	0.178576	0.141	1	1
429		98.0295	5.01	0.00013	1.71058		429	98.0295	5.01	0.00013	1.71058		429	0.00013	1.71058		16897	0.00013	1.71058	0.00223336	0.00176341	1	1
430		98.0571	5.16	0.33172	0.935083		430	98.0571	5.16	0.33172	0.935083		430	0.33172	0.935083		430	0.33172	0.935083	0.559095	0.44145	1	1
431		98.0571	5.73	0.54027	0.752101		431	98.0571	5.73	0.54027	0.752101		431	0.54027	0.752101		431	0.54027	0.752101	0.746993	0.58981	1	1
432		98.0715	31.39	0.53196	1.29494		432	98.0715	31.39	0.53196	1.29494		432	0.53196	1.29494		432	0.53196	1.29494	0.741246	0.585272	1	1
433		98.0938	27.22	0.84125	0.977572		433	98.0938	27.22	0.84125	0.977572		433	0.84125	0.977572		433	0.84125	0.977572	0.928007	0.732735	1	1
434		98.0949	29.97	0.56839	1.03529		434	98.0949	29.97	0.56839	1.03529		434	0.56839	1.03529		434	0.56839	1.03529	0.767186	0.605753	1	1
435		98.0949	5.93	0.48941	0.916956		435	98.0949	5.93	0.48941	0.916956		435	0.48941	0.916956		435	0.48941	0.916956	0.706802	0.558076	1	1
436		98.0951	9.09	5.9441e-06	0.332809		436	98.0951	9.09	5.9441e-06	0.332809		436	5.9441e-06	0.332809		436	5.9441e-06	0.332809	0.000720648	0.000569008	0.0997	0.0997
437		98.0952	32	0.64556	1.08808		437	98.0952	32	0.64556	1.08808		437	0.64556	1.08808		437	0.64556	1.08808	0.818218	0.646047	1	1
438		98.0953	5.87	0.05801	0.609142		438	98.0953	5.87	0.05801	0.609142		438	0.05801	0.609142		438	0.05801	0.609142	0.158483	0.125135	1	1
439		98.0953	6.96	0.52727	0.945121		439	98.0953	6.96	0.52727	0.945121		439	0.52727	0.945121		439	0.52727	0.945121	0.737333	0.582182	1	1
440		98.0953	10.27	0.00068	0.556429		440	98.0953	10.27	0.00068	0.556429		440	0.00068	0.556429		15422	0.00068	0.556429	0.00630864	0.00498117	1	1
441		98.0953	31.48	0.82045	1.07229		441	98.0953	31.48	0.82045	1.07229		441	0.82045	1.07229		441	0.82045	1.07229	0.915929	0.723198	1	1
442		98.0955	4.72	0.00502	0.72958		442	98.0955	4.72	0.00502	0.72958		442	0.00502	0.72958		3865	0.00502	0.72958	0.0249628	0.0197101	1	1
443		98.0963	22.37	0.07231	0.700133		443	98.0963	22.37	0.07231	0.700133		443	0.07231	0.700133		443	0.07231	0.700133	0.187645	0.14816	1	1
444		98.0966	28.18	0.51357	1.1091		444	98.0966	28.18	0.51357	1.1091		444	0.51357	1.1091		444	0.51357	1.1091	0.725974	0.573213	1	1
445		98.0967	14.62	0.98289	1.00515		445	98.0967	14.62	0.98289	1.00515		445	0.98289	1.00515		445	0.98289	1.00515	0.993517	0.78446	1	1
446		98.0968	13.77	0.2233	0.881031		446	98.0968	13.77	0.2233	0.881031		446	0.2233	0.881031		446	0.2233	0.881031	0.428082	0.338005	1	1
447		98.0976	29.38	0.33249	0.771225		447	98.0976	29.38	0.33249	0.771225		447	0.33249	0.771225		11076	0.33249	0.771225	0.559896	0.442082	1	1
448		98.9175	4.65	0.00085	1.85		448	98.9175	4.65	0.00085	1.85		448	0.00085	1.85		16574	0.00085	1.85	0.00731995	0.00577968	1	1
449		98.9752	5.27	0.24528	0.930489		449	98.9752	5.27	0.24528	0.930489		449	0.24528	0.930489		449	0.24528	0.930489	0.457975	0.361607	1	1
450		98.9804	27.14	0.36372	0.914578		450	98.9804	27.14	0.36372	0.914578		450	0.36372	0.914578		450	0.36372	0.914578	0.592213	0.467599	1	1
451		98.9824	29.76	0.66118	1.04192		451	98.9824	29.76	0.66118	1.04192		451	0.66118	1.04192		451	0.66118	1.04192	0.827735	0.653562	1	1
452		98.9824	5.7	0.1092	1.21224		452	98.9824	5.7	0.1092	1.21224		452	0.1092	1.21224		452	0.1092	1.21224	0.254951	0.201304	1	1
453		98.9824	28.26	0.54926	1.05605		453	98.9824	28.26	0.54926	1.05605		453	0.54926	1.05605		453	0.54926	1.05605	0.753343	0.594824	1	1
454		98.9825	25.46	0.95707	0.995633		454	98.9825	25.46	0.95707	0.995633		454	0.95707	0.995633		454	0.95707	0.995633	0.982663	0.77589	1	1
455		98.9838	4.84	0.00086	0.499717		455	98.9838	4.84	0.00086	0.499717		455	0.00086	0.499717		15595	0.00086	0.499717	0.00736857	0.00581806	1	1
456		98.984	31.73	0.90135	1.03061		456	98.984	31.73	0.90135	1.03061		456	0.90135	1.03061		456	0.90135	1.03061	0.957982	0.756402	1	1
457		98.985	27.43	0.51494	1.0596		457	98.985	27.43	0.51494	1.0596		457	0.51494	1.0596		457	0.51494	1.0596	0.727462	0.574389	1	1
458		98.992	8.95	0.01563	25.8857		458	98.992	8.95	0.01563	25.8857		458	0.01563	25.8857		14520	0.01563	25.8857	0.0587235	0.0463669	1	1
459		99.0426	22.35	0.07733	0.631276		459	99.0426	22.35	0.07733	0.631276		459	0.07733	0.631276		459	0.07733	0.631276	0.197279	0.155767	1	1
460		99.0441	5.02	0.00016	1.6701		460	99.0441	5.02	0.00016	1.6701		460	0.00016	1.6701		16808	0.00016	1.6701	0.00250233	0.00197579	1	1
461		99.0441	3.57	0.00022	3.10541		461	99.0441	3.57	0.00022	3.10541		461	0.00022	3.10541		16324	0.00022	3.10541	0.00300229	0.00237054	1	1
462		99.0544	27.31	0.01191	1.73171		462	99.0544	27.31	0.01191	1.73171		462	0.01191	1.73171		462	0.01191	1.73171	0.0479289	0.0378436	1	1
463		99.0893	5.47	0.48012	0.725		463	99.0893	5.47	0.48012	0.725		463	0.48012	0.725		463	0.48012	0.725	0.69919	0.552066	1	1
464		99.9327	9.08	0.58512	0.691525		464	99.9327	9.08	0.58512	0.691525		464	0.58512	0.691525		464	0.58512	0.691525	0.78056	0.616313	1	1
465		99.9332	30.91	0.64475	1.06873		465	99.9332	30.91	0.64475	1.06873		465	0.64475	1.06873		465	0.64475	1.06873	0.81795	0.645835	1	1
466		99.9341	29.67	0.53658	0.940367		466	99.9341	29.67	0.53658	0.940367		466	0.53658	0.940367		466	0.53658	0.940367	0.744141	0.587558	1	1
467		99.9341	25.7	0.60754	0.91757		467	99.9341	25.7	0.60754	0.91757		467	0.60754	0.91757		467	0.60754	0.91757	0.795542	0.628143	1	1
468		99.9346	28.69	0.86065	0.984684		468	99.9346	28.69	0.86065	0.984684		468	0.86065	0.984684		468	0.86065	0.984684	0.937369	0.740127	1	1
469		99.9347	27.1	0.53324	0.915237		469	99.9347	27.1	0.53324	0.915237		469	0.53324	0.915237		469	0.53324	0.915237	0.741936	0.585817	1	1
470		99.9353	27.96	0.05846	1.22658		470	99.9353	27.96	0.05846	1.22658		470	0.05846	1.22658		470	0.05846	1.22658	0.159199	0.1257	1	1
471		99.9354	23.64	0.1296	0.888489		471	99.9354	23.64	0.1296	0.888489		471	0.1296	0.888489		471	0.1296	0.888489	0.288495	0.22779	1	1
472		99.9356	22.36	0.91978	0.981113		472	99.9356	22.36	0.91978	0.981113		472	0.91978	0.981113		472	0.91978	0.981113	0.966073	0.76279	1	1
473		99.9692	30.08	0.64027	0.75		473	99.9692	30.08	0.64027	0.75		473	0.64027	0.75		473	0.64027	0.75	0.815003	0.643509	1	1
474		100.072	28.44	0.33033	0.861111		474	100.072	28.44	0.33033	0.861111		474	0.33033	0.861111		474	0.33033	0.861111	0.55759	0.440262	1	1
475		100.072	29.99	0.71484	0.961569		475	100.072	29.99	0.71484	0.961569		475	0.71484	0.961569		475	0.71484	0.961569	0.859778	0.678862	1	1
476		100.073	31.85	0.78773	1.07634		476	100.073	31.85	0.78773	1.07634		476	0.78773	1.07634		476	0.78773	1.07634	0.89867	0.70957	1	1
477		100.074	20.56	0.62104	1.09315		477	100.074	20.56	0.62104	1.09315		477	0.62104	1.09315		8949	0.62104	1.09315	0.803594	0.634501	1	1
478		100.074	4.64	0.54734	0.880342		478	100.074	4.64	0.54734	0.880342		478	0.54734	0.880342		478	0.54734	0.880342	0.751881	0.593669	1	1
479		100.075	28.11	0.7647	0.976155		479	100.075	28.11	0.7647	0.976155		479	0.7647	0.976155		479	0.7647	0.976155	0.887717	0.700923	1	1
480		100.075	27.36	0.53718	1.18244		480	100.075	27.36	0.53718	1.18244		480	0.53718	1.18244		480	0.53718	1.18244	0.74479	0.58807	1	1
481		100.075	5.47	0.01566	1.34833		481	100.075	5.47	0.01566	1.34833		481	0.01566	1.34833		7514	0.01566	1.34833	0.0587841	0.0464146	1	1
482		100.085	28.28	0.67158	1.0383		482	100.085	28.28	0.67158	1.0383		482	0.67158	1.0383		482	0.67158	1.0383	0.834304	0.658748	1	1
483		100.085	25.61	0.08631	1.23602		483	100.085	25.61	0.08631	1.23602		483	0.08631	1.23602		483	0.08631	1.23602	0.213842	0.168845	1	1
484		100.085	26.78	0.27671	1.22787		484	100.085	26.78	0.27671	1.22787		484	0.27671	1.22787		484	0.27671	1.22787	0.497872	0.393109	1	1
485		100.086	27.41	1	1		485	100.086	27.41	1	1		485	1	1		14862	1	1	1	0.789579	1	1
486		100.087	30.52	0.44845	1.05919		486	100.087	30.52	0.44845	1.05919		486	0.44845	1.05919		486	0.44845	1.05919	0.671623	0.530299	1	1
487		100.916	4.62	0.16048	1.57284		487	100.916	4.62	0.16048	1.57284		487	0.16048	1.57284		487	0.16048	1.57284	0.338567	0.267325	1	1
488		100.929	25.96	0.63592	1.06486		488	100.929	25.96	0.63592	1.06486		488	0.63592	1.06486		488	0.63592	1.06486	0.812471	0.641509	1	1
489		100.929	30.37	0.77664	1.03288		489	100.929	30.37	0.77664	1.03288		489	0.77664	1.03288		489	0.77664	1.03288	0.893669	0.705622	1	1
490		100.93	30.2	0.98016	0.995463		490	100.93	30.2	0.98016	0.995463		490	0.98016	0.995463		490	0.98016	0.995463	0.992061	0.78331	1	1
491		100.93	30.67	0.60391	1.11337		491	100.93	30.67	0.60391	1.11337		491	0.60391	1.11337		10002	0.60391	1.11337	0.793306	0.626377	1	1
492		100.93	15.15	0.58581	1.083		492	100.93	15.15	0.58581	1.083		492	0.58581	1.083		492	0.58581	1.083	0.780988	0.616651	1	1
493		100.931	6.92	0.0892	0.779444		493	100.931	6.92	0.0892	0.779444		493	0.0892	0.779444		493	0.0892	0.779444	0.219332	0.17318	1	1
494		100.931	27.37	0.1021	0.88107		494	100.931	27.37	0.1021	0.88107		494	0.1021	0.88107		494	0.1021	0.88107	0.243035	0.191895	1	1
495		100.931	29.28	0.77118	0.97353		495	100.931	29.28	0.77118	0.97353		495	0.77118	0.97353		495	0.77118	0.97353	0.891265	0.703724	1	1
496		100.931	31.46	0.8804	1.03198		496	100.931	31.46	0.8804	1.03198		496	0.8804	1.03198		496	0.8804	1.03198	0.947778	0.748346	1	1
497		100.932	9.03	0.00045	0.273016		497	100.932	9.03	0.00045	0.273016		497	0.00045	0.273016		15045	0.00045	0.273016	0.00475041	0.00375082	1	1
498		100.932	9.65	2.5467e-05	0.37041		498	100.932	9.65	2.5467e-05	0.37041		498	2.5467e-05	0.37041		13399	2.5467e-05	0.37041	0.00107142	0.000845969	0.4213	0.4213
499		100.932	23.51	0.99509	0.99964		499	100.932	23.51	0.99509	0.99964		499	0.99509	0.99964		499	0.99509	0.99964	0.99798	0.787984	1	1
500		100.932	5.74	0.68988	0.907884		500	100.932	5.74	0.68988	0.907884		500	0.68988	0.907884		500	0.68988	0.907884	0.844423	0.666738	1	1
501		100.933	30.32	0.42456	1.19831		501	100.933	30.32	0.42456	1.19831		501	0.42456	1.19831		501	0.42456	1.19831	0.650497	0.513619	1	1
502		100.934	28.11	0.83851	0.983424		502	100.934	28.11	0.83851	0.983424		502	0.83851	0.983424		502	0.83851	0.983424	0.926858	0.731827	1	1
503		100.936	9.01	0.60533	0.852159		503	100.936	9.01	0.60533	0.852159		503	0.60533	0.852159		503	0.60533	0.852159	0.794123	0.627023	1	1
504		100.99	6.32	4.9078e-05	2.87597		504	100.99	6.32	4.9078e-05	2.87597		504	4.9078e-05	2.87597		504	4.9078e-05	2.87597	0.00141482	0.00111711	0.8021	0.8021
505		100.999	6.93	0.04555	0.724649		505	100.999	6.93	0.04555	0.724649		505	0.04555	0.724649		11230	0.04555	0.724649	0.131535	0.103857	1	1
506		101.002	9.08	0.02998	2.93567		506	101.002	9.08	0.02998	2.93567		506	0.02998	2.93567		506	0.02998	2.93567	0.0956128	0.0754938	1	1
507		101.003	8.67	0.00613	6.60704		507	101.003	8.67	0.00613	6.60704		507	0.00613	6.60704		15913	0.00613	6.60704	0.0289997	0.0228975	1	1
508		101.005	10.5	0.24759	0.79766		508	101.005	10.5	0.24759	0.79766		508	0.24759	0.79766		508	0.24759	0.79766	0.460611	0.363689	1	1
509		101.006	31.61	0.20841	0.692178		509	101.006	31.61	0.20841	0.692178		509	0.20841	0.692178		509	0.20841	0.692178	0.407968	0.322123	1	1
510		101.007	29.56	0.35526	0.954179		510	101.007	29.56	0.35526	0.954179		510	0.35526	0.954179		510	0.35526	0.954179	0.584683	0.461653	1	1
511		101.007	30.84	0.8315	1.05042		511	101.007	30.84	0.8315	1.05042		511	0.8315	1.05042		511	0.8315	1.05042	0.922907	0.728708	1	1
512		101.007	29.04	0.89015	0.996032		512	101.007	29.04	0.89015	0.996032		512	0.89015	0.996032		512	0.89015	0.996032	0.952193	0.751831	1	1
513		101.007	7.03	0.23403	1.42424		513	101.007	7.03	0.23403	1.42424		513	0.23403	1.42424		513	0.23403	1.42424	0.443218	0.349955	1	1
514		101.007	23.68	0.18485	0.923948		514	101.007	23.68	0.18485	0.923948		514	0.18485	0.923948		514	0.18485	0.923948	0.3749	0.296013	1	1
515		101.007	27.13	0.36138	0.97393		515	101.007	27.13	0.36138	0.97393		515	0.36138	0.97393		515	0.36138	0.97393	0.590277	0.46607	1	1
516		101.008	3.9	0.00091	4.99298		516	101.008	3.9	0.00091	4.99298		516	0.00091	4.99298		12577	0.00091	4.99298	0.00765739	0.00604612	1	1
517		101.008	27.37	0.62607	0.856606		517	101.008	27.37	0.62607	0.856606		517	0.62607	0.856606		517	0.62607	0.856606	0.806513	0.636806	1	1
518		101.009	20.54	0.65397	0.896104		518	101.009	20.54	0.65397	0.896104		518	0.65397	0.896104		1584	0.65397	0.896104	0.82313	0.649926	1	1
519		101.009	5.95	2.3674e-05	2.02979		519	101.009	5.95	2.3674e-05	2.02979		519	2.3674e-05	2.02979		519	2.3674e-05	2.02979	0.00105424	0.000832406	0.3921	0.392
520		101.01	31.06	0.66799	1.17823		520	101.01	31.06	0.66799	1.17823		520	0.66799	1.17823		520	0.66799	1.17823	0.831462	0.656505	1	1
521		101.011	31.69	0.59159	0.843596		521	101.011	31.69	0.59159	0.843596		521	0.59159	0.843596		12708	0.59159	0.843596	0.784614	0.619514	1	1
522		101.021	4.99	0.00019	2.39588		522	101.021	4.99	0.00019	2.39588		522	0.00019	2.39588		16600	0.00019	2.39588	0.00275981	0.00217909	1	1
523		101.022	3.53	0.10166	6.17241		523	101.022	3.53	0.10166	6.17241		523	0.10166	6.17241		523	0.10166	6.17241	0.242226	0.191257	1	1
524		101.023	7.48	0.00136	2.18614		524	101.023	7.48	0.00136	2.18614		524	0.00136	2.18614		9733	0.00136	2.18614	0.00994122	0.00784937	1	1
525		101.024	24.44	0.02893	26.75		525	101.024	24.44	0.02893	26.75		525	0.02893	26.75		525	0.02893	26.75	0.0930887	0.0735008	1	1
526		101.06	28.63	0.71927	1.09152		526	101.06	28.63	0.71927	1.09152		526	0.71927	1.09152		15016	0.71927	1.09152	0.861332	0.68009	1	1
527		101.072	4.92	0.00126	1.60045		527	101.072	4.92	0.00126	1.60045		527	0.00126	1.60045		16180	0.00126	1.60045	0.00942605	0.00744261	1	1
528		101.094	30.41	0.13897	0.751866		528	101.094	30.41	0.13897	0.751866		528	0.13897	0.751866		528	0.13897	0.751866	0.304578	0.240489	1	1
529		101.094	29.41	0.03108	0.928726		529	101.094	29.41	0.03108	0.928726		529	0.03108	0.928726		529	0.03108	0.928726	0.0982874	0.0776056	1	1
530		101.095	31.51	0.02883	1.67527		530	101.095	31.51	0.02883	1.67527		530	0.02883	1.67527		530	0.02883	1.67527	0.0929083	0.0733584	1	1
531		101.095	28.92	0.95597	1.00185		531	101.095	28.92	0.95597	1.00185		531	0.95597	1.00185		14644	0.95597	1.00185	0.982018	0.775381	1	1
532		101.937	31.92	0.5236	0.787554		532	101.937	31.92	0.5236	0.787554		532	0.5236	0.787554		532	0.5236	0.787554	0.734568	0.579999	1	1
533		101.938	8.68	0.00494	0.392732		533	101.938	8.68	0.00494	0.392732		533	0.00494	0.392732		16544	0.00494	0.392732	0.0246592	0.0194704	1	1
534		101.939	9.33	0.0498	0.259209		534	101.939	9.33	0.0498	0.259209		534	0.0498	0.259209		534	0.0498	0.259209	0.140734	0.111121	1	1
535		102.006	8.68	0.02075	3.97417		535	102.006	8.68	0.02075	3.97417		535	0.02075	3.97417		13578	0.02075	3.97417	0.0723237	0.0571052	1	1
536		102.006	9.22	0.08735	2.40725		536	102.006	9.22	0.08735	2.40725		536	0.08735	2.40725		536	0.08735	2.40725	0.215849	0.17043	1	1
537		102.007	26.01	0.61078	1.05531		537	102.007	26.01	0.61078	1.05531		537	0.61078	1.05531		537	0.61078	1.05531	0.797317	0.629544	1	1
538		102.007	31.44	0.75757	1.03419		538	102.007	31.44	0.75757	1.03419		538	0.75757	1.03419		538	0.75757	1.03419	0.884232	0.698171	1	1
539		102.008	27.06	0.90251	1.01523		539	102.008	27.06	0.90251	1.01523		539	0.90251	1.01523		539	0.90251	1.01523	0.958531	0.756836	1	1
540		102.008	22.3	0.27431	0.803735		540	102.008	22.3	0.27431	0.803735		540	0.27431	0.803735		540	0.27431	0.803735	0.494822	0.390701	1	1
541		102.008	28.37	0.80065	1.02002		541	102.008	28.37	0.80065	1.02002		541	0.80065	1.02002		541	0.80065	1.02002	0.905897	0.715277	1	1
542		102.008	3.89	0.00039	5.22008		542	102.008	3.89	0.00039	5.22008		542	0.00039	5.22008		16226	0.00039	5.22008	0.00432193	0.0034125	1	1
543		102.008	31.9	0.09117	0.901994		543	102.008	31.9	0.09117	0.901994		543	0.09117	0.901994		543	0.09117	0.901994	0.222977	0.176058	1	1
544		102.01	29.3	0.72818	0.976223		544	102.01	29.3	0.72818	0.976223		544	0.72818	0.976223		544	0.72818	0.976223	0.867276	0.684783	1	1
545		102.037	6.83	0.06947	2.22395		545	102.037	6.83	0.06947	2.22395		545	0.06947	2.22395		15726	0.06947	2.22395	0.181917	0.143638	1	1
546		102.047	10.06	0.00184	2.63141		546	102.047	10.06	0.00184	2.63141		546	0.00184	2.63141		15218	0.00184	2.63141	0.0123118	0.00972112	1	1
547	L-AMINOCYCLOPROPANE-1-CARBOXYLATE	102.054	4.94	0.00447	1.28346		547	102.054	4.94	0.00447	1.28346		547	0.00447	1.28346		5119	0.00447	1.28346	0.0229703	0.0181369	1	1
548		102.054	6.44	5.0551e-05	2.94331		548	102.054	6.44	5.0551e-05	2.94331		548	5.0551e-05	2.94331		548	5.0551e-05	2.94331	0.00143047	0.00112947	0.826	0.826
549		102.089	30.82	0.74973	1.08241		549	102.089	30.82	0.74973	1.08241		549	0.74973	1.08241		549	0.74973	1.08241	0.879557	0.694479	1	1
550		102.114	3.24	0.01751	5		550	102.114	3.24	0.01751	5		550	0.01751	5		14239	0.01751	5	0.0637213	0.050313	1	1
551		102.126	28.46	0.79286	1.03236		551	102.126	28.46	0.79286	1.03236		551	0.79286	1.03236		551	0.79286	1.03236	0.901715	0.711975	1	1
552		102.127	29.83	0.53996	0.951463		552	102.127	29.83	0.53996	0.951463		552	0.53996	0.951463		552	0.53996	0.951463	0.74687	0.589712	1	1
553		102.127	30.9	0.59042	0.847873		553	102.127	30.9	0.59042	0.847873		553	0.59042	0.847873		553	0.59042	0.847873	0.783738	0.618822	1	1
554		102.127	26.82	0.85075	0.979853		554	102.127	26.82	0.85075	0.979853		554	0.85075	0.979853		554	0.85075	0.979853	0.932645	0.736396	1	1
555		102.127	27.14	0.49223	0.926824		555	102.127	27.14	0.49223	0.926824		555	0.49223	0.926824		555	0.49223	0.926824	0.709016	0.559824	1	1
556		102.967	9.19	8.8921e-05	0.27653		556	102.967	9.19	8.8921e-05	0.27653		556	8.8921e-05	0.27653		556	8.8921e-05	0.27653	0.00185463	0.00146438	1	1
557		102.968	7	0.09105	0.921159		557	102.968	7	0.09105	0.921159		557	0.09105	0.921159		557	0.09105	0.921159	0.222812	0.175928	1	1
558		102.969	16.78	0.08259	0.897718		558	102.969	16.78	0.08259	0.897718		558	0.08259	0.897718		2054	0.08259	0.897718	0.207111	0.163531	1	1
559		102.969	8.68	0.01268	0.517924		559	102.969	8.68	0.01268	0.517924		559	0.01268	0.517924		3972	0.01268	0.517924	0.0502626	0.0396863	1	1
560		102.97	5.93	0.52772	0.927038		560	102.97	5.93	0.52772	0.927038		560	0.52772	0.927038		14083	0.52772	0.927038	0.737596	0.58239	1	1
561		102.982	6.88	0.24809	0.740515		561	102.982	6.88	0.24809	0.740515		561	0.24809	0.740515		561	0.24809	0.740515	0.461306	0.364238	1	1
562		102.999	8.7	0.01159	6.6875		562	102.999	8.7	0.01159	6.6875		562	0.01159	6.6875		13496	0.01159	6.6875	0.0469089	0.0370382	1	1
563		103.003	22.32	0.38787	0.903609		563	103.003	22.32	0.38787	0.903609		563	0.38787	0.903609		563	0.38787	0.903609	0.614925	0.485531	1	1
564		103.005	29.32	0.84677	0.989236		564	103.005	29.32	0.84677	0.989236		564	0.84677	0.989236		564	0.84677	0.989236	0.930578	0.734765	1	1
565		103.005	3.94	0.001	5.76573		565	103.005	3.94	0.001	5.76573		565	0.001	5.76573		14861	0.001	5.76573	0.00812776	0.00641751	1	1
566		103.005	27.24	0.673	1.02128		566	103.005	27.24	0.673	1.02128		566	0.673	1.02128		566	0.673	1.02128	0.835069	0.659353	1	1
567		103.005	30.97	0.78982	1.02839		567	103.005	30.97	0.78982	1.02839		567	0.78982	1.02839		567	0.78982	1.02839	0.89986	0.71051	1	1
568		103.005	29.74	0.47069	0.88507		568	103.005	29.74	0.47069	0.88507		568	0.47069	0.88507		568	0.47069	0.88507	0.691301	0.545837	1	1
569		103.005	23.62	0.06137	0.847023		569	103.005	23.62	0.06137	0.847023		569	0.06137	0.847023		569	0.06137	0.847023	0.165604	0.130757	1	1
570		103.005	25.03	0.70781	0.952648		570	103.005	25.03	0.70781	0.952648		570	0.70781	0.952648		570	0.70781	0.952648	0.855968	0.675854	1	1
571		103.007	29.86	0.53689	0.831118		571	103.007	29.86	0.53689	0.831118		571	0.53689	0.831118		571	0.53689	0.831118	0.744449	0.587801	1	1
572		103.007	28.23	0.20448	0.942785		572	103.007	28.23	0.20448	0.942785		572	0.20448	0.942785		572	0.20448	0.942785	0.402584	0.317872	1	1
573		103.008	29.07	0.13675	1.76748		573	103.008	29.07	0.13675	1.76748		573	0.13675	1.76748		573	0.13675	1.76748	0.300687	0.237416	1	1
574		103.053	10.13	0.00284	2.40738		574	103.053	10.13	0.00284	2.40738		574	0.00284	2.40738		9796	0.00284	2.40738	0.0166812	0.0131711	1	1
575		103.055	6.74	6.2782e-05	2.88573		575	103.055	6.74	6.2782e-05	2.88573		575	6.2782e-05	2.88573		575	6.2782e-05	2.88573	0.00155549	0.00122818	1	1
576		103.061	4.91	0.01831	1.08339		576	103.061	4.91	0.01831	1.08339		576	0.01831	1.08339		576	0.01831	1.08339	0.0660644	0.052163	1	1
577		104.052	6.46	2.3746e-05	3.12559		577	104.052	6.46	2.3746e-05	3.12559		577	2.3746e-05	3.12559		577	2.3746e-05	3.12559	0.00105454	0.000832642	0.3921	0.392
578		104.056	10.16	0.01008	2.25013		578	104.056	10.16	0.01008	2.25013		578	0.01008	2.25013		8978	0.01008	2.25013	0.0420962	0.0332383	1	1
579		104.068	5.67	0.03824	3.44794		579	104.068	5.67	0.03824	3.44794		579	0.03824	3.44794		579	0.03824	3.44794	0.115265	0.0910107	1	1
580	2-AMINO-2-METHYL-PROPANOATE/3-AMINOISOBUTANOATE/4-AMINOBUTANOATE	104.071	4.96	0.95542	1.01		580	104.071	4.96	0.95542	1.01		580	0.95542	1.01		7336	0.95542	1.01	0.98171	0.775137	1	1
581		104.105	5.82	0.00025	1.3379		581	104.105	5.82	0.00025	1.3379		581	0.00025	1.3379		15271	0.00025	1.3379	0.00327946	0.00258939	1	1
582		104.106	26.88	0.09619	1.29667		582	104.106	26.88	0.09619	1.29667		582	0.09619	1.29667		582	0.09619	1.29667	0.2323	0.183419	1	1
583		104.106	26.72	0.05159	1.35712		583	104.106	26.72	0.05159	1.35712		583	0.05159	1.35712		583	0.05159	1.35712	0.144299	0.113935	1	1
584		104.107	6.57	0.00019	2.20519		584	104.107	6.57	0.00019	2.20519		584	0.00019	2.20519		16521	0.00019	2.20519	0.00275981	0.00217909	1	1
585		104.948	29.87	0.57482	0.857488		585	104.948	29.87	0.57482	0.857488		585	0.57482	0.857488		585	0.57482	0.857488	0.772311	0.6098	1	1
586		104.999	5.12	0.00262	8.58442		586	104.999	5.12	0.00262	8.58442		586	0.00262	8.58442		11633	0.00262	8.58442	0.0157498	0.0124357	1	1
587		105.032	18	0.00014	3.94474		587	105.032	18	0.00014	3.94474		587	0.00014	3.94474		15518	0.00014	3.94474	0.00231355	0.00182673	1	1
588		105.033	26.03	0.36481	0.888485		588	105.033	26.03	0.36481	0.888485		588	0.36481	0.888485		588	0.36481	0.888485	0.593303	0.468459	1	1
589		105.033	27.4	0.53525	0.771725		589	105.033	27.4	0.53525	0.771725		589	0.53525	0.771725		589	0.53525	0.771725	0.743454	0.587015	1	1
590		105.034	25.21	0.37071	0.973848		590	105.034	25.21	0.37071	0.973848		590	0.37071	0.973848		590	0.37071	0.973848	0.598641	0.472674	1	1
591		105.037	6.39	0.02427	2.11067		591	105.037	6.39	0.02427	2.11067		591	0.02427	2.11067		14070	0.02427	2.11067	0.081617	0.0644431	1	1
592		105.054	6.49	0.00074	3.15941		592	105.054	6.49	0.00074	3.15941		592	0.00074	3.15941		10460	0.00074	3.15941	0.00672157	0.00530721	1	1
593		105.07	10.09	0.05447	2.2446		593	105.07	10.09	0.05447	2.2446		593	0.05447	2.2446		593	0.05447	2.2446	0.150636	0.118939	1	1
594		105.109	5.86	0.00368	1.31526		594	105.109	5.86	0.00368	1.31526		594	0.00368	1.31526		14133	0.00368	1.31526	0.0200042	0.0157949	1	1
595		105.962	3.98	0.00876	16.2326		595	105.962	3.98	0.00876	16.2326		595	0.00876	16.2326		739	0.00876	16.2326	0.0378058	0.0298507	1	1
596		106.036	25.18	0.68095	1.04373		596	106.036	25.18	0.68095	1.04373		596	0.68095	1.04373		2418	0.68095	1.04373	0.839321	0.66271	1	1
597		106.048	6.5	0.00089	3.40086		597	106.048	6.5	0.00089	3.40086		597	0.00089	3.40086		16294	0.00089	3.40086	0.0075416	0.00595469	1	1
598	SERINE	106.05	4.76	0.05428	0.854781		598	106.05	4.76	0.05428	0.854781		598	0.05428	0.854781		13411	0.05428	0.854781	0.150282	0.11866	1	1
599		106.086	5.69	0.05895	5.69737		599	106.086	5.69	0.05895	5.69737		599	0.05895	5.69737		599	0.05895	5.69737	0.160249	0.126529	1	1
600		106.111	5.83	0.0344	1.36009		600	106.111	5.83	0.0344	1.36009		600	0.0344	1.36009		600	0.0344	1.36009	0.106284	0.0839195	1	1
601		106.948	31.99	0.68168	0.939716		601	106.948	31.99	0.68168	0.939716		601	0.68168	0.939716		601	0.68168	0.939716	0.83972	0.663025	1	1
602		106.948	4.54	0.00545	0.823971		602	106.948	4.54	0.00545	0.823971		602	0.00545	0.823971		602	0.00545	0.823971	0.0265625	0.0209732	1	1
603		106.949	28.67	0.36408	1.08049		603	106.949	28.67	0.36408	1.08049		603	0.36408	1.08049		603	0.36408	1.08049	0.592612	0.467914	1	1
604		106.949	28.05	0.97815	0.993969		604	106.949	28.05	0.97815	0.993969		604	0.97815	0.993969		604	0.97815	0.993969	0.990995	0.782469	1	1
605		106.95	30.35	0.24571	0.919754		605	106.95	30.35	0.24571	0.919754		605	0.24571	0.919754		13159	0.24571	0.919754	0.458474	0.362002	1	1
606		106.951	27.23	0.56071	1.08094		606	106.951	27.23	0.56071	1.08094		606	0.56071	1.08094		606	0.56071	1.08094	0.761945	0.601615	1	1
607		106.954	9.55	0.01207	0.412698		607	106.954	9.55	0.01207	0.412698		607	0.01207	0.412698		6568	0.01207	0.412698	0.0483428	0.0381705	1	1
608		106.961	8.94	0.00135	0.157967		608	106.961	8.94	0.00135	0.157967		608	0.00135	0.157967		15132	0.00135	0.157967	0.00990663	0.00782207	1	1
609		106.962	6.92	0.00044	0.534267		609	106.962	6.92	0.00044	0.534267		609	0.00044	0.534267		15861	0.00044	0.534267	0.00468576	0.00369978	1	1
610		106.963	5.99	0.01165	0.45537		610	106.963	5.99	0.01165	0.45537		610	0.01165	0.45537		610	0.01165	0.45537	0.0470617	0.0371589	1	1
611		107.014	23.58	0.38247	0.876556		611	107.014	23.58	0.38247	0.876556		611	0.38247	0.876556		611	0.38247	0.876556	0.609546	0.481284	1	1
612		107.015	22.34	0.00716	0.78711		612	107.015	22.34	0.00716	0.78711		612	0.00716	0.78711		9425	0.00716	0.78711	0.0325791	0.0257237	1	1
613		107.047	6.68	0.00223	2.29907		613	107.047	6.68	0.00223	2.29907		613	0.00223	2.29907		5200	0.00223	2.29907	0.014144	0.0111678	1	1
614		107.049	10.13	0.0212	2.17209		614	107.049	10.13	0.0212	2.17209		614	0.0212	2.17209		3590	0.0212	2.17209	0.0734835	0.058021	1	1
615		107.084	22.35	0.2249	0.842667		615	107.084	22.35	0.2249	0.842667		615	0.2249	0.842667		615	0.2249	0.842667	0.43037	0.339811	1	1
616		107.959	3.92	0.00903	5.82168		616	107.959	3.92	0.00903	5.82168		616	0.00903	5.82168		616	0.00903	5.82168	0.0387537	0.0305991	1	1
617		108.01	4.83	0.00094	0.695608		617	108.01	4.83	0.00094	0.695608		617	0.00094	0.695608		15032	0.00094	0.695608	0.00782039	0.00617482	1	1
618		108.08	12.2	0.36154	0.884189		618	108.08	12.2	0.36154	0.884189		618	0.36154	0.884189		618	0.36154	0.884189	0.590319	0.466103	1	1
619		108.081	26.73	0.39768	1.45679		619	108.081	26.73	0.39768	1.45679		619	0.39768	1.45679		619	0.39768	1.45679	0.624609	0.493178	1	1
620		108.947	4.53	0.05712	0.767248		620	108.947	4.53	0.05712	0.767248		620	0.05712	0.767248		620	0.05712	0.767248	0.156456	0.123534	1	1
621		108.986	6.91	0.06767	0.822925		621	108.986	6.91	0.06767	0.822925		621	0.06767	0.822925		621	0.06767	0.822925	0.17842	0.140877	1	1
622		109.021	5.95	0.27516	0.936115		622	109.021	5.95	0.27516	0.936115		622	0.27516	0.936115		622	0.27516	0.936115	0.495768	0.391448	1	1
623		109.023	9.09	0.03952	0.425862		623	109.023	9.09	0.03952	0.425862		623	0.03952	0.425862		623	0.03952	0.425862	0.118113	0.0932597	1	1
624		109.024	10.31	0.00772	0.537288		624	109.024	10.31	0.00772	0.537288		624	0.00772	0.537288		15387	0.00772	0.537288	0.0344782	0.0272232	1	1
625		109.025	21.29	0.74496	0.949182		625	109.025	21.29	0.74496	0.949182		625	0.74496	0.949182		625	0.74496	0.949182	0.87671	0.692232	1	1
626		109.027	5	0.00011	1.43035		626	109.027	5	0.00011	1.43035		626	0.00011	1.43035		16225	0.00011	1.43035	0.00203656	0.00160803	1	1
627		109.075	4.95	0.22523	4.15476		627	109.075	4.95	0.22523	4.15476		627	0.22523	4.15476		627	0.22523	4.15476	0.430806	0.340155	1	1
628		109.099	22.61	0.39486	0.716418		628	109.099	22.61	0.39486	0.716418		628	0.39486	0.716418		628	0.39486	0.716418	0.621449	0.490683	1	1
629		109.1	21.51	0.78597	0.937385		629	109.1	21.51	0.78597	0.937385		629	0.78597	0.937385		629	0.78597	0.937385	0.897751	0.708845	1	1
630		109.1	20.19	0.41953	0.923043		630	109.1	20.19	0.41953	0.923043		630	0.41953	0.923043		630	0.41953	0.923043	0.644804	0.509123	1	1
631		109.5	3.84	0.49662	0.744898		631	109.5	3.84	0.49662	0.744898		631	0.49662	0.744898		631	0.49662	0.744898	0.71273	0.562757	1	1
632		109.501	7.76	0.38298	4.29032		632	109.501	7.76	0.38298	4.29032		632	0.38298	4.29032		632	0.38298	4.29032	0.609963	0.481614	1	1
633		109.958	3.99	0.00432	15.9453		633	109.958	3.99	0.00432	15.9453		633	0.00432	15.9453		633	0.00432	15.9453	0.022383	0.0176732	1	1
634		110.007	3.9	0.011	5.25701		634	110.007	3.9	0.011	5.25701		634	0.011	5.25701		634	0.011	5.25701	0.0450489	0.0355696	1	1
635		110.007	7.7	0.38597	3.21795		635	110.007	7.7	0.38597	3.21795		635	0.38597	3.21795		635	0.38597	3.21795	0.613103	0.484093	1	1
636		110.011	5.36	0.46143	1.12561		636	110.011	5.36	0.46143	1.12561		636	0.46143	1.12561		16151	0.46143	1.12561	0.683741	0.539867	1	1
637		110.011	6.44	8.0201e-08	20.5975		637	110.011	6.44	8.0201e-08	20.5975		637	8.0201e-08	20.5975		637	8.0201e-08	20.5975	0.000169645	0.000133948	0.0014	0.0014
638	HYPOTAURINE	110.026	5	0.08398	0.83548		638	110.026	5	0.08398	0.83548		638	0.08398	0.83548		638	0.08398	0.83548	0.209851	0.165694	1	1
639		110.069	4.66	0.00136	2.35507		639	110.069	4.66	0.00136	2.35507		639	0.00136	2.35507		9595	0.00136	2.35507	0.00994122	0.00784937	1	1
640		110.07	31.19	0.72645	1.16768		640	110.07	31.19	0.72645	1.16768		640	0.72645	1.16768		640	0.72645	1.16768	0.865764	0.683589	1	1
641		110.102	20.23	0.06836	0.730583		641	110.102	20.23	0.06836	0.730583		641	0.06836	0.730583		641	0.06836	0.730583	0.179734	0.141914	1	1
642		110.514	6.31	9.9237e-05	24.5411		642	110.514	6.31	9.9237e-05	24.5411		642	9.9237e-05	24.5411		642	9.9237e-05	24.5411	0.00191425	0.00151145	1	1
643		110.975	6.44	2.8256e-05	4.54743		643	110.975	6.44	2.8256e-05	4.54743		643	2.8256e-05	4.54743		643	2.8256e-05	4.54743	0.00109536	0.000864873	0.4666	0.4666
644		111.004	5.98	0.00063	5.01439		644	111.004	5.98	0.00063	5.01439		644	0.00063	5.01439		16822	0.00063	5.01439	0.00598253	0.00472367	1	1
645		111.007	3.96	0.01849	2.07148		645	111.007	3.96	0.01849	2.07148		645	0.01849	2.07148		8097	0.01849	2.07148	0.066487	0.0524967	1	1
646		111.042	5.02	0.02462	1.86281		646	111.042	5.02	0.02462	1.86281		646	0.02462	1.86281		646	0.02462	1.86281	0.0824663	0.0651136	1	1
647		111.113	25.76	0.51279	0.93884		647	111.113	25.76	0.51279	0.93884		647	0.51279	0.93884		647	0.51279	0.93884	0.725295	0.572678	1	1
648		111.115	24.13	0.97172	1.00265		648	111.115	24.13	0.97172	1.00265		648	0.97172	1.00265		648	0.97172	1.00265	0.988307	0.780346	1	1
649		111.116	17.62	0.35286	0.860131		649	111.116	17.62	0.35286	0.860131		649	0.35286	0.860131		649	0.35286	0.860131	0.582092	0.459607	1	1
650		111.514	5.71	0.04528	0.886892		650	111.514	5.71	0.04528	0.886892		650	0.04528	0.886892		12606	0.04528	0.886892	0.131046	0.103471	1	1
651		111.523	11.23	0.02862	3.06383		651	111.523	11.23	0.02862	3.06383		651	0.02862	3.06383		651	0.02862	3.06383	0.0924221	0.0729745	1	1
652		112.005	3.94	0.02044	5.89922		652	112.005	3.94	0.02044	5.89922		652	0.02044	5.89922		652	0.02044	5.89922	0.0715527	0.0564965	1	1
653		112.007	6.36	0.00067	14.9041		653	112.007	6.36	0.00067	14.9041		653	0.00067	14.9041		15250	0.00067	14.9041	0.00623981	0.00492682	1	1
654		112.011	5.73	0.8841	1.03955		654	112.011	5.73	0.8841	1.03955		654	0.8841	1.03955		654	0.8841	1.03955	0.949888	0.750012	1	1
655		112.05	5.78	0.00268	1.87282		655	112.05	5.78	0.00268	1.87282		655	0.00268	1.87282		15858	0.00268	1.87282	0.0159574	0.0125996	1	1
656		112.086	31.7	0.7122	0.851312		656	112.086	31.7	0.7122	0.851312		656	0.7122	0.851312		656	0.7122	0.851312	0.858638	0.677963	1	1
657		112.108	30.44	0.43398	1.09477		657	112.108	30.44	0.43398	1.09477		657	0.43398	1.09477		657	0.43398	1.09477	0.658874	0.520233	1	1
658		112.109	28.45	0.25305	1.20419		658	112.109	28.45	0.25305	1.20419		658	0.25305	1.20419		658	0.25305	1.20419	0.467939	0.369475	1	1
659		112.111	3.53	0.00161	1.9682		659	112.111	3.53	0.00161	1.9682		659	0.00161	1.9682		16449	0.00161	1.9682	0.0111887	0.00883434	1	1
660		112.111	29.71	0.90673	0.97091		660	112.111	29.71	0.90673	0.97091		660	0.90673	0.97091		660	0.90673	0.97091	0.96076	0.758595	1	1
661		112.894	4.63	0.0014	1.84428		661	112.894	4.63	0.0014	1.84428		661	0.0014	1.84428		10697	0.0014	1.84428	0.0101113	0.00798367	1	1
662		112.989	5.79	0.00968	0.54507		662	112.989	5.79	0.00968	0.54507		662	0.00968	0.54507		662	0.00968	0.54507	0.0408695	0.0322697	1	1
663		112.99	6.68	0.1608	1.57529		663	112.99	6.68	0.1608	1.57529		663	0.1608	1.57529		663	0.1608	1.57529	0.339115	0.267758	1	1
664		113	4.79	0.04612	2.55957		664	113	4.79	0.04612	2.55957		664	0.04612	2.55957		13594	0.04612	2.55957	0.132887	0.104924	1	1
665		113.007	6.27	0.00042	3.21833		665	113.007	6.27	0.00042	3.21833		665	0.00042	3.21833		16558	0.00042	3.21833	0.00455885	0.00359957	1	1
666		113.025	5.89	0.00633	2.20318		666	113.025	5.89	0.00633	2.20318		666	0.00633	2.20318		9554	0.00633	2.20318	0.0297297	0.023474	1	1
667	URACIL	113.033	6.91	0.05507	1.71403		667	113.033	6.91	0.05507	1.71403		667	0.05507	1.71403		667	0.05507	1.71403	0.152047	0.120053	1	1
668		113.058	22.73	0.15619	0.536977		668	113.058	22.73	0.15619	0.536977		668	0.15619	0.536977		668	0.15619	0.536977	0.332083	0.262206	1	1
669		113.059	24.25	0.70691	1.04619		669	113.059	24.25	0.70691	1.04619		669	0.70691	1.04619		669	0.70691	1.04619	0.855369	0.675381	1	1
670		113.115	3.53	0.0018	1.83042		670	113.115	3.53	0.0018	1.83042		670	0.0018	1.83042		9527	0.0018	1.83042	0.0121112	0.00956272	1	1
671		113.13	27.69	0.04661	1.37317		671	113.13	27.69	0.04661	1.37317		671	0.04661	1.37317		671	0.04661	1.37317	0.134047	0.105841	1	1
672		113.507	5.67	0.26605	1.60076		672	113.507	5.67	0.26605	1.60076		672	0.26605	1.60076		672	0.26605	1.60076	0.483888	0.382068	1	1
673		113.994	4.68	0.03422	0.768355		673	113.994	4.68	0.03422	0.768355		673	0.03422	0.768355		15257	0.03422	0.768355	0.105805	0.0835414	1	1
674		114.053	5.69	0.56884	0.900469		674	114.053	5.69	0.56884	0.900469		674	0.56884	0.900469		674	0.56884	0.900469	0.76746	0.60597	1	1
675	CREATININE	114.066	5.76	0.00014	2.57146		675	114.066	5.76	0.00014	2.57146		675	0.00014	2.57146		15241	0.00014	2.57146	0.00231355	0.00182673	1	1
676		114.088	5.73	0.45623	1.54855		676	114.088	5.73	0.45623	1.54855		676	0.45623	1.54855		676	0.45623	1.54855	0.67865	0.535848	1	1
677		114.089	27.36	0.26261	0.706134		677	114.089	27.36	0.26261	0.706134		677	0.26261	0.706134		677	0.26261	0.706134	0.479886	0.378908	1	1
678		114.09	30.59	0.99381	0.997942		678	114.09	30.59	0.99381	0.997942		678	0.99381	0.997942		678	0.99381	0.997942	0.997742	0.787796	1	1
679		114.09	28.63	0.03743	0.761277		679	114.09	28.63	0.03743	0.761277		679	0.03743	0.761277		679	0.03743	0.761277	0.113511	0.0896257	1	1
680		114.09	18.85	0.02611	0.756786		680	114.09	18.85	0.02611	0.756786		680	0.02611	0.756786		15910	0.02611	0.756786	0.0862612	0.06811	1	1
681		114.892	4.67	0.00072	1.85015		681	114.892	4.67	0.00072	1.85015		681	0.00072	1.85015		11372	0.00072	1.85015	0.00658942	0.00520287	1	1
682		114.986	3.94	0.00097	5.51833		682	114.986	3.94	0.00097	5.51833		682	0.00097	5.51833		10698	0.00097	5.51833	0.00797975	0.00630064	1	1
683		114.986	9.61	0.00065	0.299028		683	114.986	9.61	0.00065	0.299028		683	0.00065	0.299028		16397	0.00065	0.299028	0.00611412	0.00482758	1	1
684		114.987	29.91	0.70106	0.897751		684	114.987	29.91	0.70106	0.897751		684	0.70106	0.897751		684	0.70106	0.897751	0.851701	0.672485	1	1
685		114.987	31.36	0.51987	1.34452		685	114.987	31.36	0.51987	1.34452		685	0.51987	1.34452		685	0.51987	1.34452	0.731149	0.5773	1	1
686		114.996	6.29	7.6853e-05	6.31351		686	114.996	6.29	7.6853e-05	6.31351		686	7.6853e-05	6.31351		686	7.6853e-05	6.31351	0.00171119	0.00135112	1	1
687		115.006	9.11	0.00125	0		687	115.006	9.11	0.00125	0		687	0.00125	0		10372	0.00125	0	0.00939276	0.00741632	1	1
688		115.013	5.86	0.2846	0.675889		688	115.013	5.86	0.2846	0.675889		688	0.2846	0.675889		688	0.2846	0.675889	0.507642	0.400823	1	1
689		115.013	6.93	0.69628	0.948718		689	115.013	6.93	0.69628	0.948718		689	0.69628	0.948718		689	0.69628	0.948718	0.849088	0.670421	1	1
690		115.024	6.91	0.00077	0.738861		690	115.024	6.91	0.00077	0.738861		690	0.00077	0.738861		16554	0.00077	0.738861	0.00691978	0.00546371	1	1
691		115.038	5.01	0.00082	1.70583		691	115.038	5.01	0.00082	1.70583		691	0.00082	1.70583		16004	0.00082	1.70583	0.00718222	0.00567092	1	1
692		115.047	5.73	0.62738	1.10655		692	115.047	5.73	0.62738	1.10655		692	0.62738	1.10655		16322	0.62738	1.10655	0.80734	0.637459	1	1
693		115.053	27.47	0.02993	0.465191		693	115.053	27.47	0.02993	0.465191		693	0.02993	0.465191		693	0.02993	0.465191	0.0955073	0.0754106	1	1
694		115.053	12.66	0.00767	2.89796		694	115.053	12.66	0.00767	2.89796		694	0.00767	2.89796		694	0.00767	2.89796	0.0343455	0.0271185	1	1
695		115.07	5.77	1.557e-05	3.23205		695	115.07	5.77	1.557e-05	3.23205		695	1.557e-05	3.23205		695	1.557e-05	3.23205	0.000947739	0.000748315	0.2598	0.2597
696		115.074	6.87	0.27865	2.13596		696	115.074	6.87	0.27865	2.13596		696	0.27865	2.13596		696	0.27865	2.13596	0.500511	0.395193	1	1
697		115.086	4.33	0.00841	2.71215		697	115.086	4.33	0.00841	2.71215		697	0.00841	2.71215		9247	0.00841	2.71215	0.0367073	0.0289833	1	1
698		115.094	18.88	0.02269	0.751909		698	115.094	18.88	0.02269	0.751909		698	0.02269	0.751909		698	0.02269	0.751909	0.0774738	0.0611717	1	1
699		115.967	9.27	0.24314	0.688385		699	115.967	9.27	0.24314	0.688385		699	0.24314	0.688385		699	0.24314	0.688385	0.454782	0.359086	1	1
700		115.968	6.12	0.0384	0.375405		700	115.968	6.12	0.0384	0.375405		700	0.0384	0.375405		9618	0.0384	0.375405	0.115603	0.0912777	1	1
701		115.989	3.94	0.00234	5.73701		701	115.989	3.94	0.00234	5.73701		701	0.00234	5.73701		14878	0.00234	5.73701	0.014617	0.0115413	1	1
702		116.033	4.77	0.00239	0.827519		702	116.033	4.77	0.00239	0.827519		702	0.00239	0.827519		15580	0.00239	0.827519	0.0147982	0.0116844	1	1
703		116.044	5.39	2.1048e-05	4.83981		703	116.044	5.39	2.1048e-05	4.83981		703	2.1048e-05	4.83981		703	2.1048e-05	4.83981	0.000997687	0.000787752	0.3479	0.3479
704		116.067	9.15	0.35432	0.59952		704	116.067	9.15	0.35432	0.59952		704	0.35432	0.59952		704	0.35432	0.59952	0.583874	0.461015	1	1
705		116.069	6.98	0.49162	0.852977		705	116.069	6.98	0.49162	0.852977		705	0.49162	0.852977		705	0.49162	0.852977	0.708499	0.559416	1	1
706	PROLINE	116.07	5.69	0.00104	0.550602		706	116.07	5.69	0.00104	0.550602		706	0.00104	0.550602		14934	0.00104	0.550602	0.0083092	0.00656076	1	1
707		116.07	4.3	0.00097	1.58884		707	116.07	4.3	0.00097	1.58884		707	0.00097	1.58884		8581	0.00097	1.58884	0.00797975	0.00630064	1	1
708		116.071	5.13	0.07951	0.901656		708	116.071	5.13	0.07951	0.901656		708	0.07951	0.901656		708	0.07951	0.901656	0.201207	0.158868	1	1
709		116.89	4.65	0.16211	1.3832		709	116.89	4.65	0.16211	1.3832		709	0.16211	1.3832		709	0.16211	1.3832	0.341155	0.269369	1	1
710		116.93	11.93	0.84501	1.02214		710	116.93	11.93	0.84501	1.02214		710	0.84501	1.02214		14856	0.84501	1.02214	0.929791	0.734143	1	1
711		116.931	8.51	0.11047	1.73547		711	116.931	8.51	0.11047	1.73547		711	0.11047	1.73547		711	0.11047	1.73547	0.257241	0.203112	1	1
712		116.931	6.87	0.00058	0.617202		712	116.931	6.87	0.00058	0.617202		712	0.00058	0.617202		16054	0.00058	0.617202	0.00564391	0.00445631	1	1
713		116.931	3.07	0.6844	1.04528		713	116.931	3.07	0.6844	1.04528		713	0.6844	1.04528		713	0.6844	1.04528	0.841367	0.664325	1	1
714		116.931	8.83	0.00013	0.429627		714	116.931	8.83	0.00013	0.429627		714	0.00013	0.429627		15877	0.00013	0.429627	0.00223336	0.00176341	1	1
715		116.931	4.09	0.00114	0.330806		715	116.931	4.09	0.00114	0.330806		715	0.00114	0.330806		15232	0.00114	0.330806	0.00880068	0.00694883	1	1
716		116.932	5.89	0.00591	0.677085		716	116.932	5.89	0.00591	0.677085		716	0.00591	0.677085		716	0.00591	0.677085	0.0283151	0.022357	1	1
717		116.957	28.99	0.89458	0.931818		717	116.957	28.99	0.89458	0.931818		717	0.89458	0.931818		717	0.89458	0.931818	0.954596	0.753729	1	1
718		116.962	6.91	0.09475	0.595197		718	116.962	6.91	0.09475	0.595197		718	0.09475	0.595197		718	0.09475	0.595197	0.229675	0.181346	1	1
719		116.963	6.35	0.0017	3.49632		719	116.963	6.35	0.0017	3.49632		719	0.0017	3.49632		16474	0.0017	3.49632	0.0116138	0.00917001	1	1
720		116.977	9.43	0.57949	0.734649		720	116.977	9.43	0.57949	0.734649		720	0.57949	0.734649		720	0.57949	0.734649	0.776108	0.612799	1	1
721		116.983	5.88	0.41499	0.893831		721	116.983	5.88	0.41499	0.893831		721	0.41499	0.893831		721	0.41499	0.893831	0.640735	0.505911	1	1
722		116.984	23.51	0.70366	1.02572		722	116.984	23.51	0.70366	1.02572		722	0.70366	1.02572		722	0.70366	1.02572	0.853756	0.674107	1	1
723		116.984	9.19	5.2833e-07	0.329288		723	116.984	9.19	5.2833e-07	0.329288		723	5.2833e-07	0.329288		723	5.2833e-07	0.329288	0.000387394	0.000305878	0.0089	0.0089
724		116.984	10.09	0.01126	0.713168		724	116.984	10.09	0.01126	0.713168		724	0.01126	0.713168		9341	0.01126	0.713168	0.0459026	0.0362437	1	1
725		116.984	3.96	0.02164	1.60229		725	116.984	3.96	0.02164	1.60229		725	0.02164	1.60229		4393	0.02164	1.60229	0.0746874	0.0589715	1	1
726		116.984	22.31	0.00954	0.780769		726	116.984	22.31	0.00954	0.780769		726	0.00954	0.780769		9536	0.00954	0.780769	0.0403893	0.0318905	1	1
727		116.984	27.69	0.94908	1.01177		727	116.984	27.69	0.94908	1.01177		727	0.94908	1.01177		727	0.94908	1.01177	0.978782	0.772826	1	1
728		116.985	29.9	0.78419	0.938625		728	116.985	29.9	0.78419	0.938625		728	0.78419	0.938625		728	0.78419	0.938625	0.896672	0.707993	1	1
729		116.985	14.28	0.84833	0.99181		729	116.985	14.28	0.84833	0.99181		729	0.84833	0.99181		3444	0.84833	0.99181	0.931363	0.735384	1	1
730		116.985	12.62	0.24667	0.839399		730	116.985	12.62	0.24667	0.839399		730	0.24667	0.839399		730	0.24667	0.839399	0.459303	0.362656	1	1
731		116.985	10.78	0.20003	0.830303		731	116.985	10.78	0.20003	0.830303		731	0.20003	0.830303		731	0.20003	0.830303	0.396824	0.313324	1	1
732		116.986	28.41	0.44727	1.20311		732	116.986	28.41	0.44727	1.20311		732	0.44727	1.20311		732	0.44727	1.20311	0.670271	0.529232	1	1
733		116.992	6.39	0.00027	3.1664		733	116.992	6.39	0.00027	3.1664		733	0.00027	3.1664		16001	0.00027	3.1664	0.00343529	0.00271243	1	1
734		117.053	5.01	0.04519	1.55521		734	117.053	5.01	0.04519	1.55521		734	0.04519	1.55521		734	0.04519	1.55521	0.130875	0.103336	1	1
735		117.055	12.69	0.01766	2.6722		735	117.055	12.69	0.01766	2.6722		735	0.01766	2.6722		735	0.01766	2.6722	0.0641106	0.0506203	1	1
736		117.068	27.46	0.03842	0.499414		736	117.068	27.46	0.03842	0.499414		736	0.03842	0.499414		736	0.03842	0.499414	0.115643	0.091309	1	1
737		117.073	5.72	0.00503	0.604247		737	117.073	5.72	0.00503	0.604247		737	0.00503	0.604247		13986	0.00503	0.604247	0.0249905	0.019732	1	1
738		118.063	10.05	0.00226	2.54275		738	118.063	10.05	0.00226	2.54275		738	0.00226	2.54275		16427	0.00226	2.54275	0.0142647	0.0112631	1	1
739		118.063	12.68	0.00876	2.50925		739	118.063	12.68	0.00876	2.50925		739	0.00876	2.50925		595	0.00876	2.50925	0.0378058	0.0298507	1	1
740		118.065	6.72	9.3669e-05	2.44002		740	118.065	6.72	9.3669e-05	2.44002		740	9.3669e-05	2.44002		740	9.3669e-05	2.44002	0.00188846	0.00149109	1	1
741		118.072	27.44	0.02278	0.438351		741	118.072	27.44	0.02278	0.438351		741	0.02278	0.438351		3831	0.02278	0.438351	0.0777341	0.0613771	1	1
742	5-AMINOPENTANOATE/NORVALINE/VALINE	118.085	5.75	2.7351e-06	3.07097		742	118.085	5.75	2.7351e-06	3.07097		742	2.7351e-06	3.07097		742	2.7351e-06	3.07097	0.00059352	0.000468631	0.0462	0.0462
743	BETAINE	118.085	6.86	0.00013	1.81674		743	118.085	6.86	0.00013	1.81674		743	0.00013	1.81674		15577	0.00013	1.81674	0.00223336	0.00176341	1	1
744		118.119	28.18	0.32519	1.04169		744	118.119	28.18	0.32519	1.04169		744	0.32519	1.04169		744	0.32519	1.04169	0.552718	0.436415	1	1
745		118.12	29.8	0.62617	0.939207		745	118.12	29.8	0.62617	0.939207		745	0.62617	0.939207		745	0.62617	0.939207	0.806558	0.636841	1	1
746		118.121	6.91	0.22437	0.335755		746	118.121	6.91	0.22437	0.335755		746	0.22437	0.335755		746	0.22437	0.335755	0.429647	0.33924	1	1
747		118.122	26.48	0.07572	0.804686		747	118.122	26.48	0.07572	0.804686		747	0.07572	0.804686		747	0.07572	0.804686	0.193958	0.153145	1	1
748		118.122	28.02	0.8698	0.981982		748	118.122	28.02	0.8698	0.981982		748	0.8698	0.981982		748	0.8698	0.981982	0.942681	0.744321	1	1
749		118.122	30.95	0.851	0.973973		749	118.122	30.95	0.851	0.973973		749	0.851	0.973973		749	0.851	0.973973	0.932661	0.736409	1	1
750		118.123	27.07	0.82376	1.02794		750	118.123	27.07	0.82376	1.02794		750	0.82376	1.02794		750	0.82376	1.02794	0.917808	0.724682	1	1
751		118.504	7.75	0.4197	2.78779		751	118.504	7.75	0.4197	2.78779		751	0.4197	2.78779		751	0.4197	2.78779	0.644948	0.509237	1	1
752		118.504	3.77	0.2697	0.58264		752	118.504	3.77	0.2697	0.58264		752	0.2697	0.58264		752	0.2697	0.58264	0.488741	0.385899	1	1
753		118.92	5.71	0.28992	0.897324		753	118.92	5.71	0.28992	0.897324		753	0.28992	0.897324		753	0.28992	0.897324	0.514474	0.406218	1	1
754		118.941	9.34	0.10354	0.415981		754	118.941	9.34	0.10354	0.415981		754	0.10354	0.415981		754	0.10354	0.415981	0.245316	0.193696	1	1
755		118.941	6.94	0.13597	0.788252		755	118.941	6.94	0.13597	0.788252		755	0.13597	0.788252		755	0.13597	0.788252	0.299521	0.236496	1	1
756		118.943	5.94	0.50481	0.870126		756	118.943	5.94	0.50481	0.870126		756	0.50481	0.870126		756	0.50481	0.870126	0.719057	0.567752	1	1
757		119.007	6.32	0.00122	2.52163		757	119.007	6.32	0.00122	2.52163		757	0.00122	2.52163		11654	0.00122	2.52163	0.00922468	0.00728361	1	1
758		119.016	5.59	0.00145	3.62971		758	119.016	5.59	0.00145	3.62971		758	0.00145	3.62971		15759	0.00145	3.62971	0.0103488	0.00817116	1	1
759		119.016	3.87	0.00186	6.6		759	119.016	3.87	0.00186	6.6		759	0.00186	6.6		15407	0.00186	6.6	0.0124064	0.00979579	1	1
760		119.016	6.41	6.5418e-05	13.2218		760	119.016	6.41	6.5418e-05	13.2218		760	6.5418e-05	13.2218		760	6.5418e-05	13.2218	0.00159741	0.00126128	1	1
761		119.049	6.71	2.4674e-05	3.03549		761	119.049	6.71	2.4674e-05	3.03549		761	2.4674e-05	3.03549		761	2.4674e-05	3.03549	0.00106838	0.00084357	0.4084	0.4083
762		119.072	10.17	0.00226	2.62742		762	119.072	10.17	0.00226	2.62742		762	0.00226	2.62742		15578	0.00226	2.62742	0.0142647	0.0112631	1	1
763		119.083	4.65	0.39793	0.506329		763	119.083	4.65	0.39793	0.506329		763	0.39793	0.506329		763	0.39793	0.506329	0.624828	0.493351	1	1
764		119.084	25.94	0.41024	0.860418		764	119.084	25.94	0.41024	0.860418		764	0.41024	0.860418		764	0.41024	0.860418	0.636713	0.502735	1	1
765		119.089	5.69	0.00023	2.91223		765	119.089	5.69	0.00023	2.91223		765	0.00023	2.91223		15043	0.00023	2.91223	0.0030816	0.00243317	1	1
766		119.089	6.85	0.00036	1.89808		766	119.089	6.85	0.00036	1.89808		766	0.00036	1.89808		16418	0.00036	1.89808	0.0041023	0.00323909	1	1
767		120.001	4.64	0.04751	0.800987		767	120.001	4.64	0.04751	0.800987		767	0.04751	0.800987		14461	0.04751	0.800987	0.135828	0.107247	1	1
768		120.051	6.69	0.00034	3.10225		768	120.051	6.69	0.00034	3.10225		768	0.00034	3.10225		16438	0.00034	3.10225	0.00395428	0.00312222	1	1
769	ALLOTHREONINE/HOMOSERINE/THREONINE	120.065	4.94	0.00038	1.82266		769	120.065	4.94	0.00038	1.82266		769	0.00038	1.82266		16792	0.00038	1.82266	0.00425288	0.00335799	1	1
770		120.077	10.22	0.32238	2.75713		770	120.077	10.22	0.32238	2.75713		770	0.32238	2.75713		770	0.32238	2.75713	0.549598	0.433951	1	1
771		120.08	10.22	0.00304	2.40656		771	120.08	10.22	0.00304	2.40656		771	0.00304	2.40656		7620	0.00304	2.40656	0.0175873	0.0138866	1	1
772		120.093	5.74	0.01781	2.80392		772	120.093	5.74	0.01781	2.80392		772	0.01781	2.80392		772	0.01781	2.80392	0.0645355	0.0509559	1	1
773		120.519	5.71	0.16202	0.853616		773	120.519	5.71	0.16202	0.853616		773	0.16202	0.853616		773	0.16202	0.853616	0.341008	0.269252	1	1
774		120.964	4.69	0.00728	0.385016		774	120.964	4.69	0.00728	0.385016		774	0.00728	0.385016		774	0.00728	0.385016	0.0330274	0.0260777	1	1
775		121.006	9.4	0.00187	0.437913		775	121.006	9.4	0.00187	0.437913		775	0.00187	0.437913		16901	0.00187	0.437913	0.0124485	0.00982909	1	1
776		121.006	5.97	0.67737	0.85514		776	121.006	5.97	0.67737	0.85514		776	0.67737	0.85514		776	0.67737	0.85514	0.837593	0.661345	1	1
777		121.026	8.36	0.00196	5.26402		777	121.026	8.36	0.00196	5.26402		777	0.00196	5.26402		15651	0.00196	5.26402	0.0128804	0.0101701	1	1
778		121.028	27.69	0.12061	1.92419		778	121.028	27.69	0.12061	1.92419		778	0.12061	1.92419		778	0.12061	1.92419	0.274303	0.216584	1	1
779		121.039	6.99	0.99038	0.99798		779	121.039	6.99	0.99038	0.99798		779	0.99038	0.99798		779	0.99038	0.99798	0.996535	0.786842	1	1
780		121.062	5.94	0.78931	0.920907		780	121.062	5.94	0.78931	0.920907		780	0.78931	0.920907		780	0.78931	0.920907	0.899623	0.710323	1	1
781		121.062	16.37	0.83845	1.07194		781	121.062	16.37	0.83845	1.07194		781	0.83845	1.07194		781	0.83845	1.07194	0.926858	0.731827	1	1
782		121.062	26	0.63095	0.925645		782	121.062	26	0.63095	0.925645		782	0.63095	0.925645		782	0.63095	0.925645	0.809843	0.639435	1	1
783		121.063	27.38	0.54998	0.913963		783	121.063	27.38	0.54998	0.913963		783	0.54998	0.913963		783	0.54998	0.913963	0.753889	0.595255	1	1
784		121.063	31.89	0.80776	1.0318		784	121.063	31.89	0.80776	1.0318		784	0.80776	1.0318		784	0.80776	1.0318	0.90914	0.717837	1	1
785		121.064	28.19	0.0779	0.897016		785	121.064	28.19	0.0779	0.897016		785	0.0779	0.897016		12552	0.0779	0.897016	0.198319	0.156588	1	1
786		121.064	4.95	0.06074	1.40319		786	121.064	4.95	0.06074	1.40319		786	0.06074	1.40319		786	0.06074	1.40319	0.164245	0.129684	1	1
787		121.064	6.55	0.00923	1.69508		787	121.064	6.55	0.00923	1.69508		787	0.00923	1.69508		787	0.00923	1.69508	0.039422	0.0311268	1	1
788		121.064	10	0.97037	1.01318		788	121.064	10	0.97037	1.01318		788	0.97037	1.01318		11060	0.97037	1.01318	0.987845	0.779981	1	1
789		121.065	29.87	0.97018	1.01327		789	121.065	29.87	0.97018	1.01327		789	0.97018	1.01327		789	0.97018	1.01327	0.987845	0.779981	1	1
790		121.083	10.22	0.00138	2.42197		790	121.083	10.22	0.00138	2.42197		790	0.00138	2.42197		14904	0.00138	2.42197	0.0100268	0.00791693	1	1
791		121.989	8.52	0.00044	2.82941		791	121.989	8.52	0.00044	2.82941		791	0.00044	2.82941		15116	0.00044	2.82941	0.00468576	0.00369978	1	1
792		121.991	8.85	0.00053	2.35241		792	121.991	8.85	0.00053	2.35241		792	0.00053	2.35241		10787	0.00053	2.35241	0.00534804	0.0042227	1	1
793	CYSTEINE	122.025	5.07	9.4466e-09	9.66474		793	122.025	5.07	9.4466e-09	9.66474		793	9.4466e-09	9.66474		793	9.4466e-09	9.66474	7.87493e-05	6.21788e-05	0.0002	0.0002
794		122.066	4.77	0.56316	0.805369		794	122.066	4.77	0.56316	0.805369		794	0.56316	0.805369		794	0.56316	0.805369	0.763503	0.602845	1	1
795		122.07	5.75	0.00068	5.74416		795	122.07	5.75	0.00068	5.74416		795	0.00068	5.74416		13242	0.00068	5.74416	0.00630864	0.00498117	1	1
796		122.086	10.16	0.05348	2.77589		796	122.086	10.16	0.05348	2.77589		796	0.05348	2.77589		796	0.05348	2.77589	0.148798	0.117488	1	1
797		122.087	10.04	0.00197	2.69182		797	122.087	10.04	0.00197	2.69182		797	0.00197	2.69182		13933	0.00197	2.69182	0.0129061	0.0101903	1	1
798		122.096	28.54	0.47994	1.45247		798	122.096	28.54	0.47994	1.45247		798	0.47994	1.45247		798	0.47994	1.45247	0.699121	0.552011	1	1
799		122.922	4.6	0.00514	0.701441		799	122.922	4.6	0.00514	0.701441		799	0.00514	0.701441		16485	0.00514	0.701441	0.0254176	0.0200692	1	1
800		122.924	31.1	0.65887	1.08745		800	122.924	31.1	0.65887	1.08745		800	0.65887	1.08745		800	0.65887	1.08745	0.826263	0.652399	1	1
801		122.949	6.99	0.38898	1.12601		801	122.949	6.99	0.38898	1.12601		801	0.38898	1.12601		801	0.38898	1.12601	0.615803	0.486225	1	1
802		122.974	5.92	0.02996	2.12777		802	122.974	5.92	0.02996	2.12777		802	0.02996	2.12777		8560	0.02996	2.12777	0.095567	0.0754577	1	1
803		123	8.68	0.00985	0.566722		803	123	8.68	0.00985	0.566722		803	0.00985	0.566722		803	0.00985	0.566722	0.0414322	0.032714	1	1
804		123.001	13.21	0.37473	0.906886		804	123.001	13.21	0.37473	0.906886		804	0.37473	0.906886		804	0.37473	0.906886	0.60193	0.475271	1	1
805		123.002	7.28	0.08858	0.770225		805	123.002	7.28	0.08858	0.770225		805	0.08858	0.770225		6141	0.08858	0.770225	0.218283	0.172352	1	1
806		123.002	6.68	0.00142	0.734769		806	123.002	6.68	0.00142	0.734769		806	0.00142	0.734769		15731	0.00142	0.734769	0.0102122	0.00806331	1	1
807		123.002	5.97	0.04773	0.824801		807	123.002	5.97	0.04773	0.824801		807	0.04773	0.824801		7077	0.04773	0.824801	0.136295	0.107616	1	1
808		123.003	9.18	4.8292e-06	0.313152		808	123.003	9.18	4.8292e-06	0.313152		808	4.8292e-06	0.313152		808	4.8292e-06	0.313152	0.000657413	0.000519079	0.0811	0.0811
809		123.005	12.9	0.37772	0.874819		809	123.005	12.9	0.37772	0.874819		809	0.37772	0.874819		809	0.37772	0.874819	0.604881	0.477601	1	1
810		123.025	20.43	0.09839	0.916999		810	123.025	20.43	0.09839	0.916999		810	0.09839	0.916999		16452	0.09839	0.916999	0.236154	0.186462	1	1
811		123.044	6.71	1.1257e-05	2.70001		811	123.044	6.71	1.1257e-05	2.70001		811	1.1257e-05	2.70001		811	1.1257e-05	2.70001	0.000891402	0.000703832	0.1888	0.1888
812		123.053	5.91	0.00102	1.34451		812	123.053	5.91	0.00102	1.34451		812	0.00102	1.34451		14506	0.00102	1.34451	0.00823494	0.00650214	1	1
813	NICOTINAMIDE	123.054	10.52	0.00605	2.975		813	123.054	10.52	0.00605	2.975		813	0.00605	2.975		14548	0.00605	2.975	0.0288227	0.0227578	1	1
814		123.054	6.82	0.05575	1.08119		814	123.054	6.82	0.05575	1.08119		814	0.05575	1.08119		814	0.05575	1.08119	0.153573	0.121258	1	1
815		123.079	5.75	0.0004	3.6423		815	123.079	5.75	0.0004	3.6423		815	0.0004	3.6423		15859	0.0004	3.6423	0.0044039	0.00347723	1	1
816		123.593	5.03	7.0159e-05	0.576143		816	123.593	5.03	7.0159e-05	0.576143		816	7.0159e-05	0.576143		816	7.0159e-05	0.576143	0.00165122	0.00130377	1	1
817		124.047	6.69	8.5671e-06	3.02987		817	124.047	6.69	8.5671e-06	3.02987		817	8.5671e-06	3.02987		817	8.5671e-06	3.02987	0.000819398	0.000646979	0.1435	0.1435
818		124.057	10.52	0.00106	3.08995		818	124.057	10.52	0.00106	3.08995		818	0.00106	3.08995		13838	0.00106	3.08995	0.00839369	0.00662748	1	1
819		124.057	5.9	0.21031	1.29846		819	124.057	5.9	0.21031	1.29846		819	0.21031	1.29846		819	0.21031	1.29846	0.410244	0.32392	1	1
820		124.073	6.83	0.06915	1.94032		820	124.073	6.83	0.06915	1.94032		820	0.06915	1.94032		820	0.06915	1.94032	0.181279	0.143134	1	1
821		124.085	28.52	0.91103	0.968177		821	124.085	28.52	0.91103	0.968177		821	0.91103	0.968177		821	0.91103	0.968177	0.962265	0.759784	1	1
822		124.086	4.99	8.0242e-06	2.11864		822	124.086	4.99	8.0242e-06	2.11864		822	8.0242e-06	2.11864		822	8.0242e-06	2.11864	0.000802332	0.000633504	0.1344	0.1344
823		124.087	27.26	0.34672	1.13991		823	124.087	27.26	0.34672	1.13991		823	0.34672	1.13991		823	0.34672	1.13991	0.575265	0.454217	1	1
824		124.088	30.31	0.87936	1.01572		824	124.088	30.31	0.87936	1.01572		824	0.87936	1.01572		824	0.87936	1.01572	0.947302	0.74797	1	1
825		124.92	4.56	0.19037	0.792351		825	124.92	4.56	0.19037	0.792351		825	0.19037	0.792351		825	0.19037	0.792351	0.382867	0.302303	1	1
826		124.964	5.87	0.15273	0.647702		826	124.964	5.87	0.15273	0.647702		826	0.15273	0.647702		826	0.15273	0.647702	0.327193	0.258345	1	1
827		124.989	21.37	0.67994	0.910072		827	124.989	21.37	0.67994	0.910072		827	0.67994	0.910072		827	0.67994	0.910072	0.839018	0.662471	1	1
828		124.991	5.96	0.07447	3.61667		828	124.991	5.96	0.07447	3.61667		828	0.07447	3.61667		828	0.07447	3.61667	0.191633	0.15131	1	1
829		125.001	5.71	0.00938	1.66569		829	125.001	5.71	0.00938	1.66569		829	0.00938	1.66569		10863	0.00938	1.66569	0.0398715	0.0314817	1	1
830		125.025	12.8	0.00772	3.68569		830	125.025	12.8	0.00772	3.68569		830	0.00772	3.68569		10910	0.00772	3.68569	0.0344782	0.0272232	1	1
831		125.093	5	0.00926	2.14286		831	125.093	5	0.00926	2.14286		831	0.00926	2.14286		4697	0.00926	2.14286	0.0394904	0.0311807	1	1
832		125.984	5.67	0.40913	0.680975		832	125.984	5.67	0.40913	0.680975		832	0.40913	0.680975		832	0.40913	0.680975	0.635223	0.501559	1	1
833		125.985	3.38	0.31608	0.786925		833	125.985	3.38	0.31608	0.786925		833	0.31608	0.786925		102	0.31608	0.786925	0.543091	0.428813	1	1
834		125.986	7.72	0.43353	1.9363		834	125.986	7.72	0.43353	1.9363		834	0.43353	1.9363		834	0.43353	1.9363	0.658368	0.519833	1	1
835		125.988	6.85	0.11948	0.518017		835	125.988	6.85	0.11948	0.518017		835	0.11948	0.518017		835	0.11948	0.518017	0.272228	0.214946	1	1
836	TAURINE	126.021	4.82	0.00027	0.691233		836	126.021	4.82	0.00027	0.691233		836	0.00027	0.691233		15937	0.00027	0.691233	0.00343529	0.00271243	1	1
837		126.092	4.99	0.04441	0.772021		837	126.092	4.99	0.04441	0.772021		837	0.04441	0.772021		6698	0.04441	0.772021	0.12922	0.10203	1	1
838		126.936	4	0.00101	7.96196		838	126.936	4	0.00101	7.96196		838	0.00101	7.96196		16387	0.00101	7.96196	0.00817762	0.00645687	1	1
839		126.969	5.7	0.00586	2.85889		839	126.969	5.7	0.00586	2.85889		839	0.00586	2.85889		14371	0.00586	2.85889	0.0281393	0.0222182	1	1
840		127.021	3.92	0.00189	5.71831		840	127.021	3.92	0.00189	5.71831		840	0.00189	5.71831		12383	0.00189	5.71831	0.012552	0.00991082	1	1
841		127.023	4.84	0.00152	0.756846		841	127.023	4.84	0.00152	0.756846		841	0.00152	0.756846		6922	0.00152	0.756846	0.0107083	0.00845508	1	1
842		127.032	9.41	0.01031	0.402597		842	127.032	9.41	0.01031	0.402597		842	0.01031	0.402597		13371	0.01031	0.402597	0.0427927	0.0337882	1	1
843		127.035	3.64	0.04097	1.31705		843	127.035	3.64	0.04097	1.31705		843	0.04097	1.31705		843	0.04097	1.31705	0.121545	0.0959696	1	1
844		127.037	15.62	0.00443	1.38336		844	127.037	15.62	0.00443	1.38336		844	0.00443	1.38336		918	0.00443	1.38336	0.0228133	0.0180129	1	1
845		127.037	5.01	2.9062e-05	1.70205		845	127.037	5.01	2.9062e-05	1.70205		845	2.9062e-05	1.70205		845	2.9062e-05	1.70205	0.00110114	0.000869438	0.4795	0.4795
846		127.037	18.24	0.02107	3.97969		846	127.037	18.24	0.02107	3.97969		846	0.02107	3.97969		10969	0.02107	3.97969	0.0731378	0.057748	1	1
847		127.04	5.92	0.86325	1.05128		847	127.04	5.92	0.86325	1.05128		847	0.86325	1.05128		847	0.86325	1.05128	0.938964	0.741386	1	1
848		127.073	5.62	0.19828	1.57527		848	127.073	5.62	0.19828	1.57527		848	0.19828	1.57527		848	0.19828	1.57527	0.39429	0.311323	1	1
849		127.109	20.19	0.02722	0.639098		849	127.109	20.19	0.02722	0.639098		849	0.02722	0.639098		9752	0.02722	0.639098	0.088905	0.0701975	1	1
850		127.952	29.99	0.69618	1.06293		850	127.952	29.99	0.69618	1.06293		850	0.69618	1.06293		850	0.69618	1.06293	0.849064	0.670403	1	1
851		127.954	31.78	0.57222	0.949564		851	127.954	31.78	0.57222	0.949564		851	0.57222	0.949564		851	0.57222	0.949564	0.770429	0.608314	1	1
852		127.974	5.95	0.00384	0.587799		852	127.974	5.95	0.00384	0.587799		852	0.00384	0.587799		852	0.00384	0.587799	0.0205374	0.0162159	1	1
853		127.975	7	0.0578	0.775304		853	127.975	7	0.0578	0.775304		853	0.0578	0.775304		1452	0.0578	0.775304	0.157986	0.124742	1	1
854		127.975	16.14	0.15722	0.404786		854	127.975	16.14	0.15722	0.404786		854	0.15722	0.404786		854	0.15722	0.404786	0.33377	0.263537	1	1
855		127.976	9.46	6.027e-07	0.287234		855	127.976	9.46	6.027e-07	0.287234		855	6.027e-07	0.287234		855	6.027e-07	0.287234	0.000392265	0.000309724	0.0102	0.0102
856		128.008	16.38	0.67666	1.0531		856	128.008	16.38	0.67666	1.0531		856	0.67666	1.0531		856	0.67666	1.0531	0.837131	0.660981	1	1
857		128.009	20.54	0.35801	0.872043		857	128.009	20.54	0.35801	0.872043		857	0.35801	0.872043		857	0.35801	0.872043	0.586991	0.463476	1	1
858		128.01	15.58	0.01858	0.52734		858	128.01	15.58	0.01858	0.52734		858	0.01858	0.52734		16135	0.01858	0.52734	0.0666972	0.0526627	1	1
859		128.01	22.3	0.18158	0.668256		859	128.01	22.3	0.18158	0.668256		859	0.18158	0.668256		859	0.18158	0.668256	0.36995	0.292104	1	1
860		128.01	14.66	0.80305	0.98964		860	128.01	14.66	0.80305	0.98964		860	0.80305	0.98964		860	0.80305	0.98964	0.907036	0.716176	1	1
861		128.011	10.33	0.03966	0.540541		861	128.011	10.33	0.03966	0.540541		861	0.03966	0.540541		861	0.03966	0.540541	0.118511	0.0935736	1	1
862		128.016	4.79	0.00182	0.773393		862	128.016	4.79	0.00182	0.773393		862	0.00182	0.773393		15439	0.00182	0.773393	0.0122118	0.00964214	1	1
863		128.017	29.87	0.99505	0.997699		863	128.017	29.87	0.99505	0.997699		863	0.99505	0.997699		863	0.99505	0.997699	0.99798	0.787984	1	1
864		128.018	3.9	0.00082	6.07692		864	128.018	3.9	0.00082	6.07692		864	0.00082	6.07692		10886	0.00082	6.07692	0.00718222	0.00567092	1	1
865		128.031	4.7	0.94699	0.992661		865	128.031	4.7	0.94699	0.992661		865	0.94699	0.992661		865	0.94699	0.992661	0.977728	0.771993	1	1
866		128.041	4.99	5.4967e-05	1.88385		866	128.041	4.99	5.4967e-05	1.88385		866	5.4967e-05	1.88385		866	5.4967e-05	1.88385	0.00148678	0.00117393	0.8964	0.8963
867		128.067	28.03	0.85346	1.07095		867	128.067	28.03	0.85346	1.07095		867	0.85346	1.07095		867	0.85346	1.07095	0.934239	0.737655	1	1
868		128.067	27.43	0.4087	0.66335		868	128.067	27.43	0.4087	0.66335		868	0.4087	0.66335		7933	0.4087	0.66335	0.634672	0.501124	1	1
869		128.069	4.28	0.67162	1.14967		869	128.069	4.28	0.67162	1.14967		869	0.67162	1.14967		869	0.67162	1.14967	0.834304	0.658748	1	1
870		128.069	31	0.67693	1.08554		870	128.069	31	0.67693	1.08554		870	0.67693	1.08554		870	0.67693	1.08554	0.837293	0.661109	1	1
871		128.07	5.89	0.84079	1.05523		871	128.07	5.89	0.84079	1.05523		871	0.84079	1.05523		871	0.84079	1.05523	0.927802	0.732573	1	1
872		128.071	28.55	0.75695	1.07305		872	128.071	28.55	0.75695	1.07305		872	0.75695	1.07305		872	0.75695	1.07305	0.884078	0.698049	1	1
873		128.104	5.95	0.61957	1.01959		873	128.104	5.95	0.61957	1.01959		873	0.61957	1.01959		873	0.61957	1.01959	0.802678	0.633777	1	1
874		128.105	8.68	0.10604	0.695806		874	128.105	8.68	0.10604	0.695806		874	0.10604	0.695806		874	0.10604	0.695806	0.249883	0.197302	1	1
875		128.105	10.06	0.67175	0.840142		875	128.105	10.06	0.67175	0.840142		875	0.67175	0.840142		875	0.67175	0.840142	0.834304	0.658748	1	1
876		128.105	18.22	0.02249	0.789366		876	128.105	18.22	0.02249	0.789366		876	0.02249	0.789366		15724	0.02249	0.789366	0.0769617	0.0607673	1	1
877		128.106	27.22	0.51991	1.09689		877	128.106	27.22	0.51991	1.09689		877	0.51991	1.09689		877	0.51991	1.09689	0.731149	0.5773	1	1
878		128.106	9.57	0.0013	0.334417		878	128.106	9.57	0.0013	0.334417		878	0.0013	0.334417		15398	0.0013	0.334417	0.0096274	0.00760159	1	1
879		128.106	31.34	0.09809	0.439474		879	128.106	31.34	0.09809	0.439474		879	0.09809	0.439474		879	0.09809	0.439474	0.235735	0.186132	1	1
880		128.107	15.87	0.73881	0.920088		880	128.107	15.87	0.73881	0.920088		880	0.73881	0.920088		880	0.73881	0.920088	0.872994	0.689297	1	1
881		128.107	5	0.00013	0.787611		881	128.107	5	0.00013	0.787611		881	0.00013	0.787611		15076	0.00013	0.787611	0.00223336	0.00176341	1	1
882		128.107	6.95	0.50937	0.953971		882	128.107	6.95	0.50937	0.953971		882	0.50937	0.953971		882	0.50937	0.953971	0.722511	0.570479	1	1
883		128.108	6.21	0.07456	1.57923		883	128.108	6.21	0.07456	1.57923		883	0.07456	1.57923		883	0.07456	1.57923	0.191807	0.151446	1	1
884		128.109	28.53	0.14945	1.34536		884	128.109	28.53	0.14945	1.34536		884	0.14945	1.34536		884	0.14945	1.34536	0.322042	0.254277	1	1
885		128.984	9.45	0.9502	1.01979		885	128.984	9.45	0.9502	1.01979		885	0.9502	1.01979		885	0.9502	1.01979	0.97925	0.773195	1	1
886		128.985	6.43	5.1651e-05	2.653		886	128.985	6.43	5.1651e-05	2.653		886	5.1651e-05	2.653		886	5.1651e-05	2.653	0.00144679	0.00114235	0.8437	0.8436
887		129	6.15	0.00029	20.2547		887	129	6.15	0.00029	20.2547		887	0.00029	20.2547		16470	0.00029	20.2547	0.00358203	0.00282829	1	1
888		129.002	3.9	0.00114	3.73529		888	129.002	3.9	0.00114	3.73529		888	0.00114	3.73529		15157	0.00114	3.73529	0.00880068	0.00694883	1	1
889		129.004	29.8	0.96285	1.00677		889	129.004	29.8	0.96285	1.00677		889	0.96285	1.00677		889	0.96285	1.00677	0.985377	0.778033	1	1
890		129.017	5.99	0.00238	6.65553		890	129.017	5.99	0.00238	6.65553		890	0.00238	6.65553		15830	0.00238	6.65553	0.0147742	0.0116654	1	1
891		129.028	6.04	0.05871	0.869843		891	129.028	6.04	0.05871	0.869843		891	0.05871	0.869843		891	0.05871	0.869843	0.1597	0.126095	1	1
892		129.028	12.2	0.28366	1.11284		892	129.028	12.2	0.28366	1.11284		892	0.28366	1.11284		892	0.28366	1.11284	0.506713	0.40009	1	1
893		129.029	5.44	0.08218	0.741479		893	129.029	5.44	0.08218	0.741479		893	0.08218	0.741479		893	0.08218	0.741479	0.206292	0.162884	1	1
894		129.029	6.98	0.21187	0.898564		894	129.029	6.98	0.21187	0.898564		894	0.21187	0.898564		894	0.21187	0.898564	0.412308	0.32555	1	1
895		129.029	9.23	1.9806e-05	0.318547		895	129.029	9.23	1.9806e-05	0.318547		895	1.9806e-05	0.318547		895	1.9806e-05	0.318547	0.000974638	0.000769554	0.3283	0.3283
896		129.029	10.33	0.36467	0.752242		896	129.029	10.33	0.36467	0.752242		896	0.36467	0.752242		896	0.36467	0.752242	0.593189	0.468369	1	1
897		129.049	6.89	0.00098	0.608815		897	129.049	6.89	0.00098	0.608815		897	0.00098	0.608815		16471	0.00098	0.608815	0.00801913	0.00633173	1	1
898		129.05	30.64	0.40599	1.24227		898	129.05	30.64	0.40599	1.24227		898	0.40599	1.24227		898	0.40599	1.24227	0.632553	0.499451	1	1
899		129.05	31.09	0.58169	0.939046		899	129.05	31.09	0.58169	0.939046		899	0.58169	0.939046		899	0.58169	0.939046	0.777941	0.614246	1	1
900		129.05	6.06	0.10321	0.617733		900	129.05	6.06	0.10321	0.617733		900	0.10321	0.617733		900	0.10321	0.617733	0.244954	0.19341	1	1
901		129.051	30.15	0.10356	1.18596		901	129.051	30.15	0.10356	1.18596		901	0.10356	1.18596		901	0.10356	1.18596	0.245316	0.193696	1	1
902		129.052	29.55	0.11141	0.8822		902	129.052	29.55	0.11141	0.8822		902	0.11141	0.8822		902	0.11141	0.8822	0.258754	0.204306	1	1
903		129.053	27.14	0.07771	0.782972		903	129.053	27.14	0.07771	0.782972		903	0.07771	0.782972		903	0.07771	0.782972	0.198103	0.156418	1	1
904		129.054	5.02	0.00024	3.97217		904	129.054	5.02	0.00024	3.97217		904	0.00024	3.97217		16517	0.00024	3.97217	0.00318033	0.00251112	1	1
905		129.056	28.11	0.73409	1.03319		905	129.056	28.11	0.73409	1.03319		905	0.73409	1.03319		905	0.73409	1.03319	0.870234	0.687118	1	1
906		129.065	5.72	2.8915e-06	3.29336		906	129.065	5.72	2.8915e-06	3.29336		906	2.8915e-06	3.29336		906	2.8915e-06	3.29336	0.00059352	0.000468631	0.0487	0.0487
907		129.066	4.88	0.01518	1.34178		907	129.066	4.88	0.01518	1.34178		907	0.01518	1.34178		6198	0.01518	1.34178	0.057441	0.0453542	1	1
908		129.068	24.99	0.71784	0.848649		908	129.068	24.99	0.71784	0.848649		908	0.71784	0.848649		908	0.71784	0.848649	0.860569	0.679487	1	1
909		129.069	24.45	0.50726	1.23077		909	129.069	24.45	0.50726	1.23077		909	0.50726	1.23077		909	0.50726	1.23077	0.721068	0.56934	1	1
910		129.1	4.29	3.0322e-06	3.50097		910	129.1	4.29	3.0322e-06	3.50097		910	3.0322e-06	3.50097		910	3.0322e-06	3.50097	0.00059352	0.000468631	0.051	0.051
911		129.137	3.51	0.00158	1.96835		911	129.137	3.51	0.00158	1.96835		911	0.00158	1.96835		2955	0.00158	1.96835	0.0110482	0.00872346	1	1
912		129.137	9.54	0.51245	1.27322		912	129.137	9.54	0.51245	1.27322		912	0.51245	1.27322		912	0.51245	1.27322	0.725117	0.572537	1	1
913		129.137	7.08	6.2966e-05	2.43371		913	129.137	7.08	6.2966e-05	2.43371		913	6.2966e-05	2.43371		913	6.2966e-05	2.43371	0.00155776	0.00122998	1	1
914		129.535	11.2	0.03926	2.49884		914	129.535	11.2	0.03926	2.49884		914	0.03926	2.49884		914	0.03926	2.49884	0.117585	0.092843	1	1
915		129.987	6.35	0.00136	2.78408		915	129.987	6.35	0.00136	2.78408		915	0.00136	2.78408		7093	0.00136	2.78408	0.00994122	0.00784937	1	1
916		130.048	18.64	9.4793e-05	5.26383		916	130.048	18.64	9.4793e-05	5.26383		916	9.4793e-05	5.26383		916	9.4793e-05	5.26383	0.00190058	0.00150066	1	1
917		130.048	7.82	0.00035	2.12392		917	130.048	7.82	0.00035	2.12392		917	0.00035	2.12392		16655	0.00035	2.12392	0.00401811	0.00317262	1	1
918		130.048	5.76	0.00443	4.58075		918	130.048	5.76	0.00443	4.58075		918	0.00443	4.58075		844	0.00443	4.58075	0.0228133	0.0180129	1	1
919		130.048	6.87	0.00824	2.44767		919	130.048	6.87	0.00824	2.44767		919	0.00824	2.44767		16850	0.00824	2.44767	0.0361705	0.0285595	1	1
920		130.048	8.39	0.00225	3.62899		920	130.048	8.39	0.00225	3.62899		920	0.00225	3.62899		11967	0.00225	3.62899	0.0142388	0.0112426	1	1
921	5-OXO-D-PROLINE	130.048	8.86	0.00011	2.28065		921	130.048	8.86	0.00011	2.28065		921	0.00011	2.28065		15992	0.00011	2.28065	0.00203656	0.00160803	1	1
922		130.048	4.91	0.00147	1.4643		922	130.048	4.91	0.00147	1.4643		922	0.00147	1.4643		1820	0.00147	1.4643	0.0104518	0.00825254	1	1
923		130.064	12.67	0.00391	2.45364		923	130.064	12.67	0.00391	2.45364		923	0.00391	2.45364		9802	0.00391	2.45364	0.0208132	0.0164336	1	1
924		130.067	5.69	0.01032	2.37632		924	130.067	5.69	0.01032	2.37632		924	0.01032	2.37632		924	0.01032	2.37632	0.0428237	0.0338127	1	1
925		130.083	31.03	0.18523	1.20051		925	130.083	31.03	0.18523	1.20051		925	0.18523	1.20051		925	0.18523	1.20051	0.375495	0.296483	1	1
926		130.083	5.47	0.06173	2.20732		926	130.083	5.47	0.06173	2.20732		926	0.06173	2.20732		926	0.06173	2.20732	0.166152	0.13119	1	1
927	PIPECOLIC ACID	130.084	6.88	0.01901	1.45035		927	130.084	6.88	0.01901	1.45035		927	0.01901	1.45035		4421	0.01901	1.45035	0.0678665	0.0535859	1	1
928		130.085	4.31	7.1001e-06	3.91075		928	130.085	4.31	7.1001e-06	3.91075		928	7.1001e-06	3.91075		928	7.1001e-06	3.91075	0.000771739	0.000609349	0.1191	0.1191
929		130.086	31.97	0.4595	1.13357		929	130.086	31.97	0.4595	1.13357		929	0.4595	1.13357		929	0.4595	1.13357	0.681776	0.538316	1	1
930		130.087	28.42	0.34417	1.9417		930	130.087	28.42	0.34417	1.9417		930	0.34417	1.9417		930	0.34417	1.9417	0.5725	0.452034	1	1
931		130.096	4.69	0.00174	3.17793		931	130.096	4.69	0.00174	3.17793		931	0.00174	3.17793		14122	0.00174	3.17793	0.0118013	0.00931807	1	1
932		130.14	3.51	0.00138	2.17717		932	130.14	3.51	0.00138	2.17717		932	0.00138	2.17717		13105	0.00138	2.17717	0.0100268	0.00791693	1	1
933		130.159	15.96	0.28188	0.415094		933	130.159	15.96	0.28188	0.415094		933	0.28188	0.415094		933	0.28188	0.415094	0.504385	0.398252	1	1
934		130.961	28.29	0.61396	0.944105		934	130.961	28.29	0.61396	0.944105		934	0.61396	0.944105		934	0.61396	0.944105	0.799261	0.631079	1	1
935		130.961	31.99	0.12986	0.887809		935	130.961	31.99	0.12986	0.887809		935	0.12986	0.887809		935	0.12986	0.887809	0.288991	0.228181	1	1
936		130.962	26.59	0.33785	1.22605		936	130.962	26.59	0.33785	1.22605		936	0.33785	1.22605		936	0.33785	1.22605	0.565545	0.446543	1	1
937		130.962	27.37	0.34391	1.16391		937	130.962	27.37	0.34391	1.16391		937	0.34391	1.16391		937	0.34391	1.16391	0.57218	0.451781	1	1
938		130.962	29.87	0.82984	1.02939		938	130.962	29.87	0.82984	1.02939		938	0.82984	1.02939		938	0.82984	1.02939	0.92205	0.728031	1	1
939		130.962	30.49	0.41239	1.3216		939	130.962	30.49	0.41239	1.3216		939	0.41239	1.3216		4703	0.41239	1.3216	0.638543	0.50418	1	1
940		130.963	23.5	0.49262	0.938067		940	130.963	23.5	0.49262	0.938067		940	0.49262	0.938067		940	0.49262	0.938067	0.709304	0.560052	1	1
941		130.963	30.4	0.05644	1.14802		941	130.963	30.4	0.05644	1.14802		941	0.05644	1.14802		1316	0.05644	1.14802	0.155121	0.12248	1	1
942		130.963	12.05	0.59102	0.838542		942	130.963	12.05	0.59102	0.838542		942	0.59102	0.838542		942	0.59102	0.838542	0.784226	0.619208	1	1
943		130.963	9.5	1.1668e-05	0.296905		943	130.963	9.5	1.1668e-05	0.296905		943	1.1668e-05	0.296905		943	1.1668e-05	0.296905	0.000891402	0.000703832	0.1954	0.1954
944		130.963	6.94	6.8947e-06	0.718925		944	130.963	6.94	6.8947e-06	0.718925		944	6.8947e-06	0.718925		944	6.8947e-06	0.718925	0.000771739	0.000609349	0.1156	0.1156
945		130.963	5.95	0.06489	0.822815		945	130.963	5.95	0.06489	0.822815		945	0.06489	0.822815		11199	0.06489	0.822815	0.172652	0.136323	1	1
946		130.963	14.1	0.66232	0.953381		946	130.963	14.1	0.66232	0.953381		946	0.66232	0.953381		946	0.66232	0.953381	0.828181	0.653914	1	1
947		130.964	4.03	0.00953	0.468053		947	130.964	4.03	0.00953	0.468053		947	0.00953	0.468053		16026	0.00953	0.468053	0.0403873	0.031889	1	1
948		130.966	15.44	0.54683	0.872985		948	130.966	15.44	0.54683	0.872985		948	0.54683	0.872985		948	0.54683	0.872985	0.75158	0.593432	1	1
949		131	6.91	0.01194	0.762772		949	131	6.91	0.01194	0.762772		949	0.01194	0.762772		13403	0.01194	0.762772	0.0479812	0.0378849	1	1
950		131	5.33	0.00752	3.58408		950	131	5.33	0.00752	3.58408		950	0.00752	3.58408		950	0.00752	3.58408	0.033808	0.0266941	1	1
951		131.007	21.32	0.61364	0.888456		951	131.007	21.32	0.61364	0.888456		951	0.61364	0.888456		951	0.61364	0.888456	0.799201	0.631032	1	1
952		131.014	6.85	0.08072	2.23927		952	131.014	6.85	0.08072	2.23927		952	0.08072	2.23927		952	0.08072	2.23927	0.203659	0.160805	1	1
953		131.032	4.97	0.46317	0.91261		953	131.032	4.97	0.46317	0.91261		953	0.46317	0.91261		953	0.46317	0.91261	0.685539	0.541287	1	1
954		131.047	10.13	0.00847	2.32563		954	131.047	10.13	0.00847	2.32563		954	0.00847	2.32563		10892	0.00847	2.32563	0.0368835	0.0291224	1	1
955		131.051	4.98	0.00311	1.43888		955	131.051	4.98	0.00311	1.43888		955	0.00311	1.43888		14024	0.00311	1.43888	0.0178398	0.0140859	1	1
956		131.052	8.42	0.00103	3.44845		956	131.052	8.42	0.00103	3.44845		956	0.00103	3.44845		16265	0.00103	3.44845	0.00827619	0.0065347	1	1
957		131.089	4.29	7.7607e-05	4.05241		957	131.089	4.29	7.7607e-05	4.05241		957	7.7607e-05	4.05241		957	7.7607e-05	4.05241	0.00171669	0.00135546	1	1
958	N-ACETYLPUTRESCINE	131.117	5.76	0.44547	1.42045		958	131.117	5.76	0.44547	1.42045		958	0.44547	1.42045		958	0.44547	1.42045	0.668595	0.527909	1	1
959		131.928	5.46	0.14411	0.549683		959	131.928	5.46	0.14411	0.549683		959	0.14411	0.549683		959	0.14411	0.549683	0.313449	0.247492	1	1
960		131.947	29.81	0.27112	1.20076		960	131.947	29.81	0.27112	1.20076		960	0.27112	1.20076		960	0.27112	1.20076	0.490684	0.387433	1	1
961		131.947	5.91	0.14497	0.80542		961	131.947	5.91	0.14497	0.80542		961	0.14497	0.80542		961	0.14497	0.80542	0.314793	0.248554	1	1
962		131.948	25.86	0.64505	0.938023		962	131.948	25.86	0.64505	0.938023		962	0.64505	0.938023		962	0.64505	0.938023	0.818133	0.645981	1	1
963		131.948	6.7	0.00462	0.589854		963	131.948	6.7	0.00462	0.589854		963	0.00462	0.589854		14068	0.00462	0.589854	0.0235552	0.0185987	1	1
964		131.949	8.99	1.3288e-05	0.311094		964	131.949	8.99	1.3288e-05	0.311094		964	1.3288e-05	0.311094		964	1.3288e-05	0.311094	0.00092406	0.000729618	0.2219	0.2219
965		131.949	31.4	0.50541	1.27664		965	131.949	31.4	0.50541	1.27664		965	0.50541	1.27664		965	0.50541	1.27664	0.719242	0.567898	1	1
966		131.95	10.37	0.09829	0.627799		966	131.95	10.37	0.09829	0.627799		966	0.09829	0.627799		966	0.09829	0.627799	0.236058	0.186386	1	1
967		131.95	30.76	0.72939	1.20303		967	131.95	30.76	0.72939	1.20303		967	0.72939	1.20303		967	0.72939	1.20303	0.867984	0.685342	1	1
968		131.951	28.52	0.8127	0.925676		968	131.951	28.52	0.8127	0.925676		968	0.8127	0.925676		968	0.8127	0.925676	0.911426	0.719643	1	1
969		131.959	28.54	0.16749	0.845329		969	131.959	28.54	0.16749	0.845329		969	0.16749	0.845329		969	0.16749	0.845329	0.34922	0.275736	1	1
970		131.959	29.09	0.42686	0.811321		970	131.959	29.09	0.42686	0.811321		970	0.42686	0.811321		970	0.42686	0.811321	0.652631	0.515304	1	1
971		131.959	27.32	0.21285	1.16142		971	131.959	27.32	0.21285	1.16142		971	0.21285	1.16142		971	0.21285	1.16142	0.41372	0.326665	1	1
972		131.96	31.01	0.87858	0.976112		972	131.96	31.01	0.87858	0.976112		972	0.87858	0.976112		972	0.87858	0.976112	0.946809	0.74758	1	1
973		131.96	22.33	0.03915	0.70564		973	131.96	22.33	0.03915	0.70564		973	0.03915	0.70564		973	0.03915	0.70564	0.117339	0.0926484	1	1
974		131.96	28.02	0.0351	0.765071		974	131.96	28.02	0.0351	0.765071		974	0.0351	0.765071		974	0.0351	0.765071	0.107875	0.0851761	1	1
975		131.96	29.98	0.48668	1.16504		975	131.96	29.98	0.48668	1.16504		975	0.48668	1.16504		3103	0.48668	1.16504	0.704379	0.556163	1	1
976		131.984	6.91	0.67559	0.882521		976	131.984	6.91	0.67559	0.882521		976	0.67559	0.882521		976	0.67559	0.882521	0.836308	0.660331	1	1
977		132.025	6.44	4.2892e-08	41.4071		977	132.025	6.44	4.2892e-08	41.4071		977	4.2892e-08	41.4071		977	4.2892e-08	41.4071	0.000139072	0.000109808	0.0007	0.0007
978		132.025	5.71	0.52648	0.841112		978	132.025	5.71	0.52648	0.841112		978	0.52648	0.841112		978	0.52648	0.841112	0.736865	0.581813	1	1
979		132.045	16.3	0.89945	0.924595		979	132.045	16.3	0.89945	0.924595		979	0.89945	0.924595		979	0.89945	0.924595	0.957204	0.755787	1	1
980		132.046	4.73	0.86068	1.08333		980	132.046	4.73	0.86068	1.08333		980	0.86068	1.08333		11900	0.86068	1.08333	0.937369	0.740127	1	1
981		132.051	10.08	0.01475	2.671		981	132.051	10.08	0.01475	2.671		981	0.01475	2.671		981	0.01475	2.671	0.0563557	0.0444973	1	1
982		132.052	8.28	0.00661	3.57929		982	132.052	8.28	0.00661	3.57929		982	0.00661	3.57929		13358	0.00661	3.57929	0.03078	0.0243032	1	1
983		132.06	5.06	0.01566	1.52253		983	132.06	5.06	0.01566	1.52253		983	0.01566	1.52253		983	0.01566	1.52253	0.0587841	0.0464146	1	1
984		132.064	5.05	2.98e-05	1.66028		984	132.064	5.05	2.98e-05	1.66028		984	2.98e-05	1.66028		984	2.98e-05	1.66028	0.00110563	0.000872984	0.4907	0.4907
985		132.075	3.94	6.2258e-05	5.65308		985	132.075	3.94	6.2258e-05	5.65308		985	6.2258e-05	5.65308		985	6.2258e-05	5.65308	0.00154931	0.0012233	1	1
986	CREATINE	132.075	5.68	0.0329	1.14423		986	132.075	5.68	0.0329	1.14423		986	0.0329	1.14423		6005	0.0329	1.14423	0.102303	0.0807764	1	1
987		132.078	12.72	0.00356	2.57995		987	132.078	12.72	0.00356	2.57995		987	0.00356	2.57995		987	0.00356	2.57995	0.0195974	0.0154737	1	1
988		132.089	4.31	0.00649	4.07812		988	132.089	4.31	0.00649	4.07812		988	0.00649	4.07812		6375	0.00649	4.07812	0.0303297	0.0239477	1	1
989		132.1	5.81	0.17683	1.24984		989	132.1	5.81	0.17683	1.24984		989	0.17683	1.24984		989	0.17683	1.24984	0.363057	0.286662	1	1
990	ISOLEUCINE/LEUCINE/NORLEUCINE	132.101	6.86	3.8317e-05	2.41239		990	132.101	6.86	3.8317e-05	2.41239		990	3.8317e-05	2.41239		990	3.8317e-05	2.41239	0.00125174	0.000988346	0.6283	0.6283
991		132.494	8.37	0.02092	2.49672		991	132.494	8.37	0.02092	2.49672		991	0.02092	2.49672		991	0.02092	2.49672	0.0727963	0.0574784	1	1
992		132.527	6.39	1.3152e-05	41.2768		992	132.527	6.39	1.3152e-05	41.2768		992	1.3152e-05	41.2768		992	1.3152e-05	41.2768	0.00092406	0.000729618	0.2202	0.2202
993		132.901	7.09	0.22378	0.843399		993	132.901	7.09	0.22378	0.843399		993	0.22378	0.843399		993	0.22378	0.843399	0.428857	0.338616	1	1
994		132.902	5.97	0.17306	0.857005		994	132.902	5.97	0.17306	0.857005		994	0.17306	0.857005		994	0.17306	0.857005	0.357486	0.282263	1	1
995		132.954	31.57	0.84185	1.2025		995	132.954	31.57	0.84185	1.2025		995	0.84185	1.2025		995	0.84185	1.2025	0.928323	0.732984	1	1
996		132.955	6.9	0.2662	0.80012		996	132.955	6.9	0.2662	0.80012		996	0.2662	0.80012		996	0.2662	0.80012	0.484005	0.38216	1	1
997		132.955	22.79	0.92116	1.05132		997	132.955	22.79	0.92116	1.05132		997	0.92116	1.05132		5407	0.92116	1.05132	0.96663	0.76323	1	1
998		132.955	11.66	0.62478	0.877276		998	132.955	11.66	0.62478	0.877276		998	0.62478	0.877276		998	0.62478	0.877276	0.8059	0.636322	1	1
999		132.955	15.24	0.91601	0.967384		999	132.955	15.24	0.91601	0.967384		999	0.91601	0.967384		9666	0.91601	0.967384	0.964526	0.761569	1	1
1000		132.956	16.65	0.64422	0.888067		1000	132.956	16.65	0.64422	0.888067		1000	0.64422	0.888067		1000	0.64422	0.888067	0.817632	0.645585	1	1
1001		132.956	27.16	0.96142	0.997312		1001	132.956	27.16	0.96142	0.997312		1001	0.96142	0.997312		1001	0.96142	0.997312	0.984439	0.777292	1	1
1002		132.956	30.07	0.8927	0.988651		1002	132.956	30.07	0.8927	0.988651		1002	0.8927	0.988651		27	0.8927	0.988651	0.953558	0.752909	1	1
1003		132.956	13.85	0.03931	0.805936		1003	132.956	13.85	0.03931	0.805936		1003	0.03931	0.805936		1003	0.03931	0.805936	0.117694	0.0929283	1	1
1004		132.956	4.07	0.20402	0.422738		1004	132.956	4.07	0.20402	0.422738		1004	0.20402	0.422738		6803	0.20402	0.422738	0.402181	0.317553	1	1
1005		132.956	5.62	0.68256	0.886411		1005	132.956	5.62	0.68256	0.886411		1005	0.68256	0.886411		1005	0.68256	0.886411	0.840204	0.663407	1	1
1006		132.957	16.48	0.11337	0.776256		1006	132.957	16.48	0.11337	0.776256		1006	0.11337	0.776256		1006	0.11337	0.776256	0.262155	0.206992	1	1
1007		132.957	3.67	0.01201	0.394628		1007	132.957	3.67	0.01201	0.394628		1007	0.01201	0.394628		1007	0.01201	0.394628	0.0481709	0.0380348	1	1
1008		132.957	5.93	0.89024	0.964522		1008	132.957	5.93	0.89024	0.964522		1008	0.89024	0.964522		1008	0.89024	0.964522	0.952193	0.751831	1	1
1009		132.958	28.2	0.98672	0.998477		1009	132.958	28.2	0.98672	0.998477		1009	0.98672	0.998477		1009	0.98672	0.998477	0.995418	0.785961	1	1
1010		132.958	9.18	0.00109	0.366222		1010	132.958	9.18	0.00109	0.366222		1010	0.00109	0.366222		14571	0.00109	0.366222	0.00855519	0.00675499	1	1
1011		132.958	23.53	0.19366	1.1737		1011	132.958	23.53	0.19366	1.1737		1011	0.19366	1.1737		1011	0.19366	1.1737	0.387687	0.306109	1	1
1012		132.958	9.41	0.00179	0.306116		1012	132.958	9.41	0.00179	0.306116		1012	0.00179	0.306116		14840	0.00179	0.306116	0.0120583	0.00952095	1	1
1013		132.958	28.08	0.71622	1.11489		1013	132.958	28.08	0.71622	1.11489		1013	0.71622	1.11489		10586	0.71622	1.11489	0.859992	0.679031	1	1
1014		132.959	10.85	0.02185	1.86122		1014	132.959	10.85	0.02185	1.86122		1014	0.02185	1.86122		1014	0.02185	1.86122	0.0753353	0.0594832	1	1
1015		132.959	28.82	0.77427	0.943774		1015	132.959	28.82	0.77427	0.943774		1015	0.77427	0.943774		1015	0.77427	0.943774	0.892578	0.70476	1	1
1016		132.96	29.93	0.53635	0.834465		1016	132.96	29.93	0.53635	0.834465		1016	0.53635	0.834465		1016	0.53635	0.834465	0.743999	0.587446	1	1
1017		132.963	27.19	0.50027	1.24678		1017	132.963	27.19	0.50027	1.24678		1017	0.50027	1.24678		1017	0.50027	1.24678	0.71542	0.564881	1	1
1018		132.979	6.37	7.7561e-05	2.64254		1018	132.979	6.37	7.7561e-05	2.64254		1018	7.7561e-05	2.64254		1018	7.7561e-05	2.64254	0.00171669	0.00135546	1	1
1019		132.998	3.87	0.00961	3.96774		1019	132.998	3.87	0.00961	3.96774		1019	0.00961	3.96774		14822	0.00961	3.96774	0.0406348	0.0320844	1	1
1020		133.006	6.42	0.00526	2.90455		1020	133.006	6.42	0.00526	2.90455		1020	0.00526	2.90455		8354	0.00526	2.90455	0.02589	0.0204422	1	1
1021		133.031	6.46	3.8419e-06	3.18972		1021	133.031	6.46	3.8419e-06	3.18972		1021	3.8419e-06	3.18972		1021	3.8419e-06	3.18972	0.000627676	0.0004956	0.0646	0.0646
1022		133.031	28.6	0.21985	1.04244		1022	133.031	28.6	0.21985	1.04244		1022	0.21985	1.04244		9283	0.21985	1.04244	0.42358	0.33445	1	1
1023		133.033	27.92	0.36615	1.2006		1023	133.033	27.92	0.36615	1.2006		1023	0.36615	1.2006		1023	0.36615	1.2006	0.594967	0.469774	1	1
1024		133.033	31.92	0.64531	0.826568		1024	133.033	31.92	0.64531	0.826568		1024	0.64531	0.826568		1024	0.64531	0.826568	0.818171	0.646011	1	1
1025		133.035	30.5	0.3027	1.41113		1025	133.035	30.5	0.3027	1.41113		1025	0.3027	1.41113		1025	0.3027	1.41113	0.528834	0.417556	1	1
1026		133.035	29.42	0.38799	0.938912		1026	133.035	29.42	0.38799	0.938912		1026	0.38799	0.938912		1026	0.38799	0.938912	0.615015	0.485603	1	1
1027		133.035	27.35	0.38121	1.38205		1027	133.035	27.35	0.38121	1.38205		1027	0.38121	1.38205		1027	0.38121	1.38205	0.608232	0.480247	1	1
1028		133.036	28.99	0.54446	0.9465		1028	133.036	28.99	0.54446	0.9465		1028	0.54446	0.9465		1028	0.54446	0.9465	0.750009	0.592191	1	1
1029		133.057	5.75	0.00157	5.45605		1029	133.057	5.75	0.00157	5.45605		1029	0.00157	5.45605		16498	0.00157	5.45605	0.0109874	0.00867542	1	1
1030	ASPARAGINE	133.06	4.78	0.01327	0.749592		1030	133.06	4.78	0.01327	0.749592		1030	0.01327	0.749592		1628	0.01327	0.749592	0.0520767	0.0411187	1	1
1031		133.062	21.51	0.41821	0.577049		1031	133.062	21.51	0.41821	0.577049		1031	0.41821	0.577049		1031	0.41821	0.577049	0.643652	0.508214	1	1
1032		133.063	20.86	0.36221	0.18149		1032	133.063	20.86	0.36221	0.18149		1032	0.36221	0.18149		1032	0.36221	0.18149	0.590664	0.466375	1	1
1033		133.068	5.03	0.00701	1.59054		1033	133.068	5.03	0.00701	1.59054		1033	0.00701	1.59054		12830	0.00701	1.59054	0.0321037	0.0253484	1	1
1034		133.078	5.68	0.05804	1.15318		1034	133.078	5.68	0.05804	1.15318		1034	0.05804	1.15318		1034	0.05804	1.15318	0.158514	0.125159	1	1
1035		133.085	28.09	0.87716	0.923858		1035	133.085	28.09	0.87716	0.923858		1035	0.87716	0.923858		1035	0.87716	0.923858	0.946432	0.747283	1	1
1036	ORNITHINE	133.096	4.28	0.00032	3.1126		1036	133.096	4.28	0.00032	3.1126		1036	0.00032	3.1126		16164	0.00032	3.1126	0.0038161	0.00301311	1	1
1037		133.104	6.82	3.9512e-06	2.54245		1037	133.104	6.82	3.9512e-06	2.54245		1037	3.9512e-06	2.54245		1037	3.9512e-06	2.54245	0.000630776	0.000498047	0.0664	0.0664
1038		133.927	5.25	0.31276	0.479058		1038	133.927	5.25	0.31276	0.479058		1038	0.31276	0.479058		11075	0.31276	0.479058	0.539448	0.425937	1	1
1039		133.956	30.08	0.0507	0.707033		1039	133.956	30.08	0.0507	0.707033		1039	0.0507	0.707033		1039	0.0507	0.707033	0.142611	0.112602	1	1
1040		133.958	29.19	0.36186	0.727638		1040	133.958	29.19	0.36186	0.727638		1040	0.36186	0.727638		1040	0.36186	0.727638	0.590377	0.466149	1	1
1041		133.958	30.87	0.48222	1.14765		1041	133.958	30.87	0.48222	1.14765		1041	0.48222	1.14765		1041	0.48222	1.14765	0.701102	0.553575	1	1
1042		133.958	26.66	0.01408	0.348367		1042	133.958	26.66	0.01408	0.348367		1042	0.01408	0.348367		4234	0.01408	0.348367	0.0544474	0.0429905	1	1
1043		133.961	20.53	0.20406	1.28686		1043	133.961	20.53	0.20406	1.28686		1043	0.20406	1.28686		1043	0.20406	1.28686	0.402181	0.317553	1	1
1044		133.961	27.82	0.61077	0.917266		1044	133.961	27.82	0.61077	0.917266		1044	0.61077	0.917266		13808	0.61077	0.917266	0.797317	0.629544	1	1
1045		133.963	9.65	0.00387	0.365079		1045	133.963	9.65	0.00387	0.365079		1045	0.00387	0.365079		13628	0.00387	0.365079	0.0206457	0.0163014	1	1
1046		133.966	5.9	0.37604	0.760664		1046	133.966	5.9	0.37604	0.760664		1046	0.37604	0.760664		1577	0.37604	0.760664	0.603177	0.476256	1	1
1047		134.018	4.74	0.12307	1.55709		1047	134.018	4.74	0.12307	1.55709		1047	0.12307	1.55709		1047	0.12307	1.55709	0.278235	0.219689	1	1
1048		134.026	5.74	0.00422	5.45561		1048	134.026	5.74	0.00422	5.45561		1048	0.00422	5.45561		15505	0.00422	5.45561	0.0219861	0.0173598	1	1
1049		134.033	6.48	3.002e-05	3.17801		1049	134.033	6.48	3.002e-05	3.17801		1049	3.002e-05	3.17801		1049	3.002e-05	3.17801	0.00110834	0.000875118	0.494	0.494
1050		134.035	29.13	0.54244	0.617021		1050	134.035	29.13	0.54244	0.617021		1050	0.54244	0.617021		7574	0.54244	0.617021	0.748099	0.590683	1	1
1051		134.041	6.88	0.11022	1.20974		1051	134.041	6.88	0.11022	1.20974		1051	0.11022	1.20974		1051	0.11022	1.20974	0.25673	0.202708	1	1
1052		134.041	5.78	0.01331	2.96338		1052	134.041	5.78	0.01331	2.96338		1052	0.01331	2.96338		10384	0.01331	2.96338	0.0521491	0.0411758	1	1
1053	ASPARTATE	134.043	4.81	0.05022	0.79966		1053	134.043	4.81	0.05022	0.79966		1053	0.05022	0.79966		1053	0.05022	0.79966	0.141708	0.11189	1	1
1054		134.057	6.88	7.7898e-07	2.72101		1054	134.057	6.88	7.7898e-07	2.72101		1054	7.7898e-07	2.72101		1054	7.7898e-07	2.72101	0.000393245	0.000310498	0.0132	0.0132
1055		134.078	5.64	0.44478	1.07668		1055	134.078	5.64	0.44478	1.07668		1055	0.44478	1.07668		1055	0.44478	1.07668	0.668078	0.5275	1	1
1056		134.079	5.16	0.03985	0.720449		1056	134.079	5.16	0.03985	0.720449		1056	0.03985	0.720449		137	0.03985	0.720449	0.118932	0.0939058	1	1
1057		134.103	6.86	0.00097	2.32738		1057	134.103	6.86	0.00097	2.32738		1057	0.00097	2.32738		3736	0.00097	2.32738	0.00797975	0.00630064	1	1
1058		134.115	5.69	0.02698	0.517681		1058	134.115	5.69	0.02698	0.517681		1058	0.02698	0.517681		1058	0.02698	0.517681	0.0883941	0.0697941	1	1
1059		134.116	9.14	0.00231	0.293386		1059	134.116	9.14	0.00231	0.293386		1059	0.00231	0.293386		15180	0.00231	0.293386	0.0144831	0.0114355	1	1
1060		134.515	5.67	0.44322	1.34252		1060	134.515	5.67	0.44322	1.34252		1060	0.44322	1.34252		1060	0.44322	1.34252	0.666682	0.526398	1	1
1061		134.94	5.93	0.01109	0.657858		1061	134.94	5.93	0.01109	0.657858		1061	0.01109	0.657858		1061	0.01109	0.657858	0.0453626	0.0358173	1	1
1062		134.94	6.92	0.00025	0.588072		1062	134.94	6.92	0.00025	0.588072		1062	0.00025	0.588072		14634	0.00025	0.588072	0.00327946	0.00258939	1	1
1063		134.94	4.1	0.0033	0.386318		1063	134.94	4.1	0.0033	0.386318		1063	0.0033	0.386318		7504	0.0033	0.386318	0.0185709	0.0146632	1	1
1064		134.944	9.26	0.65646	0.710921		1064	134.944	9.26	0.65646	0.710921		1064	0.65646	0.710921		1064	0.65646	0.710921	0.824695	0.651161	1	1
1065		134.954	8.32	0.642	1.07422		1065	134.954	8.32	0.642	1.07422		1065	0.642	1.07422		1065	0.642	1.07422	0.816212	0.644464	1	1
1066		134.955	9.21	0.00112	2.82476		1066	134.955	9.21	0.00112	2.82476		1066	0.00112	2.82476		15794	0.00112	2.82476	0.00870185	0.0068708	1	1
1067		134.956	20.39	0.16338	0.76353		1067	134.956	20.39	0.16338	0.76353		1067	0.16338	0.76353		1067	0.16338	0.76353	0.342847	0.270704	1	1
1068		134.956	29.41	0.92988	0.993724		1068	134.956	29.41	0.92988	0.993724		1068	0.92988	0.993724		1068	0.92988	0.993724	0.970185	0.766037	1	1
1069		134.957	27.99	0.1925	0.881738		1069	134.957	27.99	0.1925	0.881738		1069	0.1925	0.881738		1069	0.1925	0.881738	0.386004	0.30478	1	1
1070		134.957	27.16	0.35377	1.02672		1070	134.957	27.16	0.35377	1.02672		1070	0.35377	1.02672		1070	0.35377	1.02672	0.583138	0.460433	1	1
1071		134.958	28.2	0.41188	0.934847		1071	134.958	28.2	0.41188	0.934847		1071	0.41188	0.934847		1071	0.41188	0.934847	0.638279	0.503971	1	1
1072		134.958	31.81	0.8762	1.0252		1072	134.958	31.81	0.8762	1.0252		1072	0.8762	1.0252		1072	0.8762	1.0252	0.945929	0.746885	1	1
1073		134.958	25.93	0.0439	0.857394		1073	134.958	25.93	0.0439	0.857394		1073	0.0439	0.857394		1073	0.0439	0.857394	0.12817	0.101201	1	1
1074		135	31.58	0.01097	2.90528		1074	135	31.58	0.01097	2.90528		1074	0.01097	2.90528		1074	0.01097	2.90528	0.0449587	0.0354984	1	1
1075		135.002	6.33	3.8895e-05	3.71847		1075	135.002	6.33	3.8895e-05	3.71847		1075	3.8895e-05	3.71847		1075	3.8895e-05	3.71847	0.00125847	0.000993663	0.638	0.638
1076		135.024	8.4	0.00288	8.13759		1076	135.024	8.4	0.00288	8.13759		1076	0.00288	8.13759		11109	0.00288	8.13759	0.0168576	0.0133104	1	1
1077		135.027	6.5	1.034e-05	3.04169		1077	135.027	6.5	1.034e-05	3.04169		1077	1.034e-05	3.04169		1077	1.034e-05	3.04169	0.000871115	0.000687814	0.1723	0.1723
1078		135.042	15.25	0.55361	0.901985		1078	135.042	15.25	0.55361	0.901985		1078	0.55361	0.901985		1078	0.55361	0.901985	0.756842	0.597586	1	1
1079		135.063	6.88	0.00175	2.42868		1079	135.063	6.88	0.00175	2.42868		1079	0.00175	2.42868		5536	0.00175	2.42868	0.0118596	0.00936411	1	1
1080		135.077	25.91	0.0376	0.536952		1080	135.077	25.91	0.0376	0.536952		1080	0.0376	0.536952		6449	0.0376	0.536952	0.113843	0.0898878	1	1
1081		135.079	24.01	0.26449	0.688808		1081	135.079	24.01	0.26449	0.688808		1081	0.26449	0.688808		1081	0.26449	0.688808	0.481813	0.380429	1	1
1082		135.08	26.83	0.60523	0.631696		1082	135.08	26.83	0.60523	0.631696		1082	0.60523	0.631696		1082	0.60523	0.631696	0.794123	0.627023	1	1
1083		135.081	20.96	0.28213	0.303387		1083	135.081	20.96	0.28213	0.303387		1083	0.28213	0.303387		1083	0.28213	0.303387	0.504708	0.398507	1	1
1084		135.116	24.04	0.25671	1.23077		1084	135.116	24.04	0.25671	1.23077		1084	0.25671	1.23077		1084	0.25671	1.23077	0.472847	0.37335	1	1
1085		135.925	5.68	0.92642	0.987596		1085	135.925	5.68	0.92642	0.987596		1085	0.92642	0.987596		1085	0.92642	0.987596	0.968785	0.764932	1	1
1086		135.976	4.64	0.08082	0.751307		1086	135.976	4.64	0.08082	0.751307		1086	0.08082	0.751307		1086	0.08082	0.751307	0.20379	0.160908	1	1
1087		136.049	5.67	0.40217	0.93154		1087	136.049	5.67	0.40217	0.93154		1087	0.40217	0.93154		1087	0.40217	0.93154	0.628395	0.496167	1	1
1088		136.06	5.17	0.00379	0.623093		1088	136.06	5.17	0.00379	0.623093		1088	0.00379	0.623093		5654	0.00379	0.623093	0.0203343	0.0160555	1	1
1089		136.06	5.97	0.1802	1.13446		1089	136.06	5.97	0.1802	1.13446		1089	0.1802	1.13446		1089	0.1802	1.13446	0.367923	0.290504	1	1
1090		136.061	10.21	0.37887	0.793803		1090	136.061	10.21	0.37887	0.793803		1090	0.37887	0.793803		1090	0.37887	0.793803	0.606034	0.478512	1	1
1091	ADENINE	136.061	6.9	0.38016	1.07219		1091	136.061	6.9	0.38016	1.07219		1091	0.38016	1.07219		1091	0.38016	1.07219	0.607352	0.479552	1	1
1092		136.061	28.59	0.72099	1.10729		1092	136.061	28.59	0.72099	1.10729		1092	0.72099	1.10729		1092	0.72099	1.10729	0.862294	0.680849	1	1
1093		136.061	9.11	1.4102e-05	0.288735		1093	136.061	9.11	1.4102e-05	0.288735		1093	1.4102e-05	0.288735		1093	1.4102e-05	0.288735	0.000924938	0.000730311	0.235	0.235
1094		136.061	5.4	0.01644	1.24157		1094	136.061	5.4	0.01644	1.24157		1094	0.01644	1.24157		15592	0.01644	1.24157	0.0608748	0.0480654	1	1
1095		136.061	31.43	0.62876	0.894588		1095	136.061	31.43	0.62876	0.894588		1095	0.62876	0.894588		1647	0.62876	0.894588	0.808203	0.63814	1	1
1096		136.063	8.6	0.63764	0.910426		1096	136.063	8.6	0.63764	0.910426		1096	0.63764	0.910426		1096	0.63764	0.910426	0.813281	0.642149	1	1
1097		136.072	18.87	0.01271	0.74347		1097	136.072	18.87	0.01271	0.74347		1097	0.01271	0.74347		2508	0.01271	0.74347	0.0503108	0.0397243	1	1
1098		136.074	6.71	3.0271e-06	3.04144		1098	136.074	6.71	3.0271e-06	3.04144		1098	3.0271e-06	3.04144		1098	3.0271e-06	3.04144	0.00059352	0.000468631	0.051	0.051
1099		136.11	19.37	0.68213	1.07386		1099	136.11	19.37	0.68213	1.07386		1099	0.68213	1.07386		7915	0.68213	1.07386	0.839846	0.663125	1	1
1100		136.921	6.89	0.00155	2.36499		1100	136.921	6.89	0.00155	2.36499		1100	0.00155	2.36499		11716	0.00155	2.36499	0.0108925	0.00860047	1	1
1101		136.922	6.77	0.30836	1.31349		1101	136.922	6.77	0.30836	1.31349		1101	0.30836	1.31349		1101	0.30836	1.31349	0.534964	0.422396	1	1
1102		136.922	8.85	0.00636	0.481481		1102	136.922	8.85	0.00636	0.481481		1102	0.00636	0.481481		1102	0.00636	0.481481	0.0298458	0.0235656	1	1
1103		136.928	6.99	0.80425	0.974		1103	136.928	6.99	0.80425	0.974		1103	0.80425	0.974		5260	0.80425	0.974	0.907414	0.716475	1	1
1104		136.93	5.67	0.0003	0.651207		1104	136.93	5.67	0.0003	0.651207		1104	0.0003	0.651207		14937	0.0003	0.651207	0.00367072	0.00289832	1	1
1105		136.93	9.15	0.0764	0.378215		1105	136.93	9.15	0.0764	0.378215		1105	0.0764	0.378215		9284	0.0764	0.378215	0.195293	0.154199	1	1
1106		136.951	28.05	0.79335	1.09559		1106	136.951	28.05	0.79335	1.09559		1106	0.79335	1.09559		1106	0.79335	1.09559	0.901798	0.712041	1	1
1107		136.952	31.67	0.28179	0.790812		1107	136.952	31.67	0.28179	0.790812		1107	0.28179	0.790812		1107	0.28179	0.790812	0.504331	0.398209	1	1
1108		136.952	26.44	0.34577	0.86121		1108	136.952	26.44	0.34577	0.86121		1108	0.34577	0.86121		1108	0.34577	0.86121	0.574259	0.453422	1	1
1109		136.952	28.85	0.02387	1.37589		1109	136.952	28.85	0.02387	1.37589		1109	0.02387	1.37589		1109	0.02387	1.37589	0.0805922	0.0636339	1	1
1110		136.953	30.69	0.60819	1.16849		1110	136.953	30.69	0.60819	1.16849		1110	0.60819	1.16849		1110	0.60819	1.16849	0.795864	0.628397	1	1
1111		136.953	29.56	0.15796	0.943511		1111	136.953	29.56	0.15796	0.943511		1111	0.15796	0.943511		1111	0.15796	0.943511	0.334669	0.264247	1	1
1112		136.968	28.99	0.21565	0.582456		1112	136.968	28.99	0.21565	0.582456		1112	0.21565	0.582456		1112	0.21565	0.582456	0.417771	0.329863	1	1
1113		136.978	9.21	0.11508	0.618115		1113	136.978	9.21	0.11508	0.618115		1113	0.11508	0.618115		1113	0.11508	0.618115	0.265275	0.209455	1	1
1114		136.98	6.12	0.09588	0.503546		1114	136.98	6.12	0.09588	0.503546		1114	0.09588	0.503546		1114	0.09588	0.503546	0.231814	0.183035	1	1
1115		136.98	7.01	0.50061	0.873745		1115	136.98	7.01	0.50061	0.873745		1115	0.50061	0.873745		1115	0.50061	0.873745	0.715463	0.564914	1	1
1116		137.001	9.09	0.00013	235.028		1116	137.001	9.09	0.00013	235.028		1116	0.00013	235.028		14373	0.00013	235.028	0.00223336	0.00176341	1	1
1117		137.017	6.87	0.00174	0.698437		1117	137.017	6.87	0.00174	0.698437		1117	0.00174	0.698437		11762	0.00174	0.698437	0.0118013	0.00931807	1	1
1118		137.019	6.14	0.00253	2.70299		1118	137.019	6.14	0.00253	2.70299		1118	0.00253	2.70299		15707	0.00253	2.70299	0.0153892	0.012151	1	1
1119	HYPOXANTHINE	137.044	9	0.06159	2.44917		1119	137.044	9	0.06159	2.44917		1119	0.06159	2.44917		1119	0.06159	2.44917	0.166065	0.131122	1	1
1120		137.044	8.35	0.00387	2.79544		1120	137.044	8.35	0.00387	2.79544		1120	0.00387	2.79544		1120	0.00387	2.79544	0.0206457	0.0163014	1	1
1121		137.069	6.83	0.00139	0.614896		1121	137.069	6.83	0.00139	0.614896		1121	0.00139	0.614896		10043	0.00139	0.614896	0.0100649	0.007947	1	1
1122		137.069	7.74	0.83757	1.02937		1122	137.069	7.74	0.83757	1.02937		1122	0.83757	1.02937		1122	0.83757	1.02937	0.926303	0.731389	1	1
1123		137.076	18.9	0.03657	0.773464		1123	137.076	18.9	0.03657	0.773464		1123	0.03657	0.773464		1123	0.03657	0.773464	0.111442	0.0879922	1	1
1124		137.502	9.09	0.00016	341.996		1124	137.502	9.09	0.00016	341.996		1124	0.00016	341.996		16232	0.00016	341.996	0.00250233	0.00197579	1	1
1125		138	9.01	0.00044	125.148		1125	138	9.01	0.00044	125.148		1125	0.00044	125.148		14327	0.00044	125.148	0.00468576	0.00369978	1	1
1126		138.005	6.2	0.00128	25.9324		1126	138.005	6.2	0.00128	25.9324		1126	0.00128	25.9324		16317	0.00128	25.9324	0.00952095	0.00751754	1	1
1127		138.05	28.47	0.23558	0.494624		1127	138.05	28.47	0.23558	0.494624		1127	0.23558	0.494624		1127	0.23558	0.494624	0.445318	0.351613	1	1
1128		138.051	5.76	0.00088	0.487274		1128	138.051	5.76	0.00088	0.487274		1128	0.00088	0.487274		14793	0.00088	0.487274	0.00749817	0.00592039	1	1
1129		138.052	15.83	0.9922	0.993769		1129	138.052	15.83	0.9922	0.993769		1129	0.9922	0.993769		1129	0.9922	0.993769	0.997007	0.787215	1	1
1130		138.053	7.07	0.054	1.34839		1130	138.053	7.07	0.054	1.34839		1130	0.054	1.34839		1130	0.054	1.34839	0.149752	0.118241	1	1
1131		138.053	8.59	0.59701	0.6875		1131	138.053	8.59	0.59701	0.6875		1131	0.59701	0.6875		1131	0.59701	0.6875	0.788404	0.622507	1	1
1132		138.053	31.38	0.51623	0.738872		1132	138.053	31.38	0.51623	0.738872		1132	0.51623	0.738872		1132	0.51623	0.738872	0.728284	0.575037	1	1
1133		138.072	6.81	0.00193	0.621344		1133	138.072	6.81	0.00193	0.621344		1133	0.00193	0.621344		9636	0.00193	0.621344	0.0127476	0.0100653	1	1
1134		138.905	4.68	0.0094	1.75249		1134	138.905	4.68	0.0094	1.75249		1134	0.0094	1.75249		1134	0.0094	1.75249	0.0399364	0.031533	1	1
1135		138.95	20.42	0.17284	1.54144		1135	138.95	20.42	0.17284	1.54144		1135	0.17284	1.54144		1135	0.17284	1.54144	0.357183	0.282024	1	1
1136		138.968	7.39	0.01424	1.8132		1136	138.968	7.39	0.01424	1.8132		1136	0.01424	1.8132		13650	0.01424	1.8132	0.054903	0.0433502	1	1
1137		138.998	8.57	0.0304	25.8077		1137	138.998	8.57	0.0304	25.8077		1137	0.0304	25.8077		15809	0.0304	25.8077	0.096679	0.0763357	1	1
1138		139	6.04	8.9939e-05	8.22452		1138	139	6.04	8.9939e-05	8.22452		1138	8.9939e-05	8.22452		1138	8.9939e-05	8.22452	0.00185779	0.00146687	1	1
1139		139.019	9.63	0.00084	0.346752		1139	139.019	9.63	0.00084	0.346752		1139	0.00084	0.346752		16189	0.00084	0.346752	0.00727083	0.0057409	1	1
1140		139.019	5.95	0.01244	1.36912		1140	139.019	5.95	0.01244	1.36912		1140	0.01244	1.36912		1140	0.01244	1.36912	0.0494968	0.0390816	1	1
1141		139.019	20.6	0.22401	0.81833		1141	139.019	20.6	0.22401	0.81833		1141	0.22401	0.81833		1141	0.22401	0.81833	0.42919	0.338879	1	1
1142		139.02	6.93	0.2627	0.910587		1142	139.02	6.93	0.2627	0.910587		1142	0.2627	0.910587		1142	0.2627	0.910587	0.479929	0.378941	1	1
1143		139.022	18.2	0.83573	0.924037		1143	139.022	18.2	0.83573	0.924037		1143	0.83573	0.924037		1143	0.83573	0.924037	0.925148	0.730477	1	1
1144		139.047	10.27	0.1028	0.696179		1144	139.047	10.27	0.1028	0.696179		1144	0.1028	0.696179		1144	0.1028	0.696179	0.24422	0.192831	1	1
1145		139.049	5.95	0.03034	1.49143		1145	139.049	5.95	0.03034	1.49143		1145	0.03034	1.49143		1145	0.03034	1.49143	0.0966107	0.0762818	1	1
1146		139.05	7.01	0.91619	0.980488		1146	139.05	7.01	0.91619	0.980488		1146	0.91619	0.980488		1146	0.91619	0.980488	0.964645	0.761663	1	1
1147		139.073	14.24	0.6128	0.795602		1147	139.073	14.24	0.6128	0.795602		1147	0.6128	0.795602		1147	0.6128	0.795602	0.79847	0.630455	1	1
1148		139.111	23.54	0.91983	1.02168		1148	139.111	23.54	0.91983	1.02168		1148	0.91983	1.02168		1148	0.91983	1.02168	0.966073	0.76279	1	1
1149		139.525	5.71	0.00312	0.274877		1149	139.525	5.71	0.00312	0.274877		1149	0.00312	0.274877		14690	0.00312	0.274877	0.0178669	0.0141073	1	1
1150		140	8.88	0.00344	2.63015		1150	140	8.88	0.00344	2.63015		1150	0.00344	2.63015		11948	0.00344	2.63015	0.0191171	0.0150945	1	1
1151		140.019	22.44	0.50873	1.13816		1151	140.019	22.44	0.50873	1.13816		1151	0.50873	1.13816		1151	0.50873	1.13816	0.722209	0.570241	1	1
1152		140.065	5.69	0.01324	3.00956		1152	140.065	5.69	0.01324	3.00956		1152	0.01324	3.00956		15401	0.01324	3.00956	0.0519831	0.0410448	1	1
1153		140.066	6.72	0.01424	1.18148		1153	140.066	6.72	0.01424	1.18148		1153	0.01424	1.18148		1153	0.01424	1.18148	0.054903	0.0433502	1	1
1154		140.069	3.58	0.0071	2.05388		1154	140.069	3.58	0.0071	2.05388		1154	0.0071	2.05388		12818	0.0071	2.05388	0.032367	0.0255563	1	1
1155		140.069	26.21	0.48846	1.49153		1155	140.069	26.21	0.48846	1.49153		1155	0.48846	1.49153		1155	0.48846	1.49153	0.706107	0.557527	1	1
1156		140.104	28.55	0.60709	1.14583		1156	140.104	28.55	0.60709	1.14583		1156	0.60709	1.14583		1156	0.60709	1.14583	0.795251	0.627914	1	1
1157		140.106	22.33	0.43663	1.23214		1157	140.106	22.33	0.43663	1.23214		1157	0.43663	1.23214		1157	0.43663	1.23214	0.660868	0.521807	1	1
1158		140.544	5.75	0.01812	0.353165		1158	140.544	5.75	0.01812	0.353165		1158	0.01812	0.353165		13652	0.01812	0.353165	0.0654486	0.0516768	1	1
1159		140.901	4.66	0.00205	1.9443		1159	140.901	4.66	0.00205	1.9443		1159	0.00205	1.9443		14435	0.00205	1.9443	0.0133065	0.0105065	1	1
1160		140.952	3.98	0.17348	1.43871		1160	140.952	3.98	0.17348	1.43871		1160	0.17348	1.43871		1160	0.17348	1.43871	0.358091	0.282741	1	1
1161		140.958	7.01	0.0713	0.815366		1161	140.958	7.01	0.0713	0.815366		1161	0.0713	0.815366		1161	0.0713	0.815366	0.185764	0.146675	1	1
1162		140.958	5.96	0.14835	0.865623		1162	140.958	5.96	0.14835	0.865623		1162	0.14835	0.865623		1162	0.14835	0.865623	0.320079	0.252727	1	1
1163		140.958	8.77	3.4807e-05	0.342031		1163	140.958	8.77	3.4807e-05	0.342031		1163	3.4807e-05	0.342031		1163	3.4807e-05	0.342031	0.00118604	0.00093647	0.5717	0.5716
1164		140.959	5.73	0.03976	0.732927		1164	140.959	5.73	0.03976	0.732927		1164	0.03976	0.732927		1164	0.03976	0.732927	0.118705	0.0937268	1	1
1165		140.96	9.35	0.01755	0.0665083		1165	140.96	9.35	0.01755	0.0665083		1165	0.01755	0.0665083		1336	0.01755	0.0665083	0.0638394	0.0504063	1	1
1166		140.984	5.92	0.00276	1.95627		1166	140.984	5.92	0.00276	1.95627		1166	0.00276	1.95627		14798	0.00276	1.95627	0.0163189	0.0128851	1	1
1167		140.993	8.58	0.00328	7.69268		1167	140.993	8.58	0.00328	7.69268		1167	0.00328	7.69268		16754	0.00328	7.69268	0.0185014	0.0146083	1	1
1168		140.995	9.07	0.00018	4.44807		1168	140.995	9.07	0.00018	4.44807		1168	0.00018	4.44807		16014	0.00018	4.44807	0.00268367	0.00211896	1	1
1169		140.998	9.42	0.05599	0.38961		1169	140.998	9.42	0.05599	0.38961		1169	0.05599	0.38961		1169	0.05599	0.38961	0.154059	0.121642	1	1
1170		141.001	5.94	0.81203	0.84141		1170	141.001	5.94	0.81203	0.84141		1170	0.81203	0.84141		1170	0.81203	0.84141	0.9113	0.719543	1	1
1171		141.064	6	0.00068	2.31502		1171	141.064	6	0.00068	2.31502		1171	0.00068	2.31502		5511	0.00068	2.31502	0.00630864	0.00498117	1	1
1172		141.111	30.4	0.51459	1.11582		1172	141.111	30.4	0.51459	1.11582		1172	0.51459	1.11582		1172	0.51459	1.11582	0.727201	0.574182	1	1
1173		141.111	27.1	0.11623	0.902567		1173	141.111	27.1	0.11623	0.902567		1173	0.11623	0.902567		1173	0.11623	0.902567	0.267162	0.210945	1	1
1174		141.111	28.13	0.68801	1.06685		1174	141.111	28.13	0.68801	1.06685		1174	0.68801	1.06685		1174	0.68801	1.06685	0.843599	0.666088	1	1
1175		141.112	28.71	0.39087	1.14815		1175	141.112	28.71	0.39087	1.14815		1175	0.39087	1.14815		1175	0.39087	1.14815	0.617792	0.487795	1	1
1176		141.113	26.59	0.27088	0.91883		1176	141.113	26.59	0.27088	0.91883		1176	0.27088	0.91883		1176	0.27088	0.91883	0.490302	0.387132	1	1
1177		141.495	5.69	0.38894	0.948913		1177	141.495	5.69	0.38894	0.948913		1177	0.38894	0.948913		1177	0.38894	0.948913	0.615797	0.48622	1	1
1178		141.511	5.89	0.01614	0.673979		1178	141.511	5.89	0.01614	0.673979		1178	0.01614	0.673979		1178	0.01614	0.673979	0.0601059	0.0474583	1	1
1179		141.932	30.89	0.65707	1.15291		1179	141.932	30.89	0.65707	1.15291		1179	0.65707	1.15291		2330	0.65707	1.15291	0.824897	0.651321	1	1
1180		141.935	29.97	0.92881	1.02695		1180	141.935	29.97	0.92881	1.02695		1180	0.92881	1.02695		1180	0.92881	1.02695	0.970115	0.765982	1	1
1181		141.955	22.33	0.05314	0.809329		1181	141.955	22.33	0.05314	0.809329		1181	0.05314	0.809329		1181	0.05314	0.809329	0.147974	0.116837	1	1
1182		141.956	7.06	0.52272	0.832728		1182	141.956	7.06	0.52272	0.832728		1182	0.52272	0.832728		1182	0.52272	0.832728	0.733698	0.579313	1	1
1183		141.956	28.2	0.93181	0.981789		1183	141.956	28.2	0.93181	0.981789		1183	0.93181	0.981789		1183	0.93181	0.981789	0.971181	0.766824	1	1
1184		141.956	13.78	0.02653	0.622247		1184	141.956	13.78	0.02653	0.622247		1184	0.02653	0.622247		9466	0.02653	0.622247	0.0872407	0.0688834	1	1
1185		141.956	21.06	0.7775	0.912088		1185	141.956	21.06	0.7775	0.912088		1185	0.7775	0.912088		1185	0.7775	0.912088	0.893971	0.70586	1	1
1186		141.956	27.23	0.96458	0.98325		1186	141.956	27.23	0.96458	0.98325		1186	0.96458	0.98325		1186	0.96458	0.98325	0.985979	0.778508	1	1
1187		141.956	29.04	0.93382	1.03178		1187	141.956	29.04	0.93382	1.03178		1187	0.93382	1.03178		1187	0.93382	1.03178	0.971719	0.767249	1	1
1188		141.956	31.19	0.95453	1.01945		1188	141.956	31.19	0.95453	1.01945		1188	0.95453	1.01945		1188	0.95453	1.01945	0.981441	0.774925	1	1
1189		141.957	19.27	0.74473	0.938683		1189	141.957	19.27	0.74473	0.938683		1189	0.74473	0.938683		6019	0.74473	0.938683	0.876622	0.692162	1	1
1190		141.957	29.86	0.9971	1.00073		1190	141.957	29.86	0.9971	1.00073		1190	0.9971	1.00073		1190	0.9971	1.00073	0.999344	0.789061	1	1
1191		141.957	3.81	0.20414	0.680698		1191	141.957	3.81	0.20414	0.680698		1191	0.20414	0.680698		1191	0.20414	0.680698	0.402181	0.317553	1	1
1192		141.957	5.96	0.18357	0.623818		1192	141.957	5.96	0.18357	0.623818		1192	0.18357	0.623818		1192	0.18357	0.623818	0.372824	0.294374	1	1
1193		141.957	7.7	0.577	1.27268		1193	141.957	7.7	0.577	1.27268		1193	0.577	1.27268		1193	0.577	1.27268	0.773903	0.611057	1	1
1194		141.957	9.4	0.0386	0.414269		1194	141.957	9.4	0.0386	0.414269		1194	0.0386	0.414269		1194	0.0386	0.414269	0.116061	0.091639	1	1
1195		141.957	6.53	0.05547	0.452825		1195	141.957	6.53	0.05547	0.452825		1195	0.05547	0.452825		1195	0.05547	0.452825	0.152877	0.120708	1	1
1196	2-AMINOETHYL DIHYDROGEN PHOSPHATE/ETHANOLAMINE PHOSPHATE	142.025	4.71	5.7855e-05	0.396509		1196	142.025	4.71	5.7855e-05	0.396509		1196	5.7855e-05	0.396509		1196	5.7855e-05	0.396509	0.00150998	0.00119225	0.9424	0.9423
1197		142.046	4.86	0.10632	1.52436		1197	142.046	4.86	0.10632	1.52436		1197	0.10632	1.52436		1197	0.10632	1.52436	0.250438	0.197741	1	1
1198		142.063	12.65	0.00274	2.4242		1198	142.063	12.65	0.00274	2.4242		1198	0.00274	2.4242		14119	0.00274	2.4242	0.0162347	0.0128186	1	1
1199		142.085	4.8	0.02407	0.535354		1199	142.085	4.8	0.02407	0.535354		1199	0.02407	0.535354		1199	0.02407	0.535354	0.0811541	0.0640776	1	1
1200		142.899	4.67	0.01029	2.29178		1200	142.899	4.67	0.01029	2.29178		1200	0.01029	2.29178		13831	0.01029	2.29178	0.0427726	0.0337724	1	1
1201		142.947	4	0.01835	6.71329		1201	142.947	4	0.01835	6.71329		1201	0.01835	6.71329		1201	0.01835	6.71329	0.0661601	0.0522386	1	1
1202		142.947	4.71	0.05544	0.521101		1202	142.947	4.71	0.05544	0.521101		1202	0.05544	0.521101		13909	0.05544	0.521101	0.152819	0.120663	1	1
1203		142.957	6.07	0.55249	0.764706		1203	142.957	6.07	0.55249	0.764706		1203	0.55249	0.764706		1203	0.55249	0.764706	0.756166	0.597052	1	1
1204		142.96	7.74	0.30238	1.72093		1204	142.96	7.74	0.30238	1.72093		1204	0.30238	1.72093		1204	0.30238	1.72093	0.528603	0.417373	1	1
1205		142.967	4.08	0.34753	0.639893		1205	142.967	4.08	0.34753	0.639893		1205	0.34753	0.639893		1205	0.34753	0.639893	0.576277	0.455016	1	1
1206		142.99	9.04	0.00032	6.91273		1206	142.99	9.04	0.00032	6.91273		1206	0.00032	6.91273		15400	0.00032	6.91273	0.0038161	0.00301311	1	1
1207		142.997	9.32	0.01113	0.208259		1207	142.997	9.32	0.01113	0.208259		1207	0.01113	0.208259		16116	0.01113	0.208259	0.0454603	0.0358945	1	1
1208		143	6.99	0.84191	0.961178		1208	143	6.99	0.84191	0.961178		1208	0.84191	0.961178		1208	0.84191	0.961178	0.928323	0.732984	1	1
1209		143.005	6.49	0.00023	1.98061		1209	143.005	6.49	0.00023	1.98061		1209	0.00023	1.98061		14087	0.00023	1.98061	0.0030816	0.00243317	1	1
1210		143.046	6.92	0.38001	0.813545		1210	143.046	6.92	0.38001	0.813545		1210	0.38001	0.813545		1210	0.38001	0.813545	0.607227	0.479453	1	1
1211		143.068	31.2	0.55753	0.862651		1211	143.068	31.2	0.55753	0.862651		1211	0.55753	0.862651		1211	0.55753	0.862651	0.759807	0.599927	1	1
1212		143.071	12.68	0.01539	2.00313		1212	143.071	12.68	0.01539	2.00313		1212	0.01539	2.00313		1212	0.01539	2.00313	0.0580021	0.0457972	1	1
1213		143.08	27.94	0.59968	1.09266		1213	143.08	27.94	0.59968	1.09266		1213	0.59968	1.09266		1213	0.59968	1.09266	0.789957	0.623733	1	1
1214		143.08	26.24	0.3197	0.623094		1214	143.08	26.24	0.3197	0.623094		1214	0.3197	0.623094		1214	0.3197	0.623094	0.54644	0.431457	1	1
1215		143.949	6.29	0.00075	2.74882		1215	143.949	6.29	0.00075	2.74882		1215	0.00075	2.74882		15716	0.00075	2.74882	0.00677965	0.00535306	1	1
1216		143.986	4.96	0.16228	1.32894		1216	143.986	4.96	0.16228	1.32894		1216	0.16228	1.32894		1216	0.16228	1.32894	0.341364	0.269534	1	1
1217		143.995	3.78	0.06098	0.679248		1217	143.995	3.78	0.06098	0.679248		1217	0.06098	0.679248		1217	0.06098	0.679248	0.164841	0.130155	1	1
1218		143.995	5.94	0.01363	0.687285		1218	143.995	5.94	0.01363	0.687285		1218	0.01363	0.687285		10644	0.01363	0.687285	0.0530589	0.0418941	1	1
1219		143.995	14.84	0.85377	1.01777		1219	143.995	14.84	0.85377	1.01777		1219	0.85377	1.01777		1219	0.85377	1.01777	0.934239	0.737655	1	1
1220		143.995	7.7	0.39079	2.92798		1220	143.995	7.7	0.39079	2.92798		1220	0.39079	2.92798		1220	0.39079	2.92798	0.617792	0.487795	1	1
1221		143.995	9.17	0.05576	0.39444		1221	143.995	9.17	0.05576	0.39444		1221	0.05576	0.39444		1221	0.05576	0.39444	0.153576	0.12126	1	1
1222		143.996	8.47	0.02341	0.499873		1222	143.996	8.47	0.02341	0.499873		1222	0.02341	0.499873		1222	0.02341	0.499873	0.0794035	0.0626953	1	1
1223		144.004	4.66	0.79296	0.888889		1223	144.004	4.66	0.79296	0.888889		1223	0.79296	0.888889		1223	0.79296	0.888889	0.901715	0.711975	1	1
1224		144.008	5.89	0.84532	0.962887		1224	144.008	5.89	0.84532	0.962887		1224	0.84532	0.962887		6667	0.84532	0.962887	0.92983	0.734174	1	1
1225		144.009	5.93	0.89209	1.02434		1225	144.009	5.93	0.89209	1.02434		1225	0.89209	1.02434		1225	0.89209	1.02434	0.953268	0.75268	1	1
1226		144.046	5.75	4.1661e-05	6.32128		1226	144.046	5.75	4.1661e-05	6.32128		1226	4.1661e-05	6.32128		1226	4.1661e-05	6.32128	0.00130071	0.00102702	0.6831	0.6831
1227		144.064	5.24	0.78053	1.04536		1227	144.064	5.24	0.78053	1.04536		1227	0.78053	1.04536		1227	0.78053	1.04536	0.895224	0.706849	1	1
1228		144.079	12.72	0.00053	2.50122		1228	144.079	12.72	0.00053	2.50122		1228	0.00053	2.50122		10088	0.00053	2.50122	0.00534804	0.0042227	1	1
1229		144.1	4.28	0.00126	0.534501		1229	144.1	4.28	0.00126	0.534501		1229	0.00126	0.534501		16072	0.00126	0.534501	0.00942605	0.00744261	1	1
1230		144.1	6.89	0.21821	0.782377		1230	144.1	6.89	0.21821	0.782377		1230	0.21821	0.782377		1230	0.21821	0.782377	0.421572	0.332864	1	1
1231		144.101	6.14	0.81791	0.94523		1231	144.101	6.14	0.81791	0.94523		1231	0.81791	0.94523		1231	0.81791	0.94523	0.914663	0.722198	1	1
1232		144.101	10.15	0.95717	0.990281		1232	144.101	10.15	0.95717	0.990281		1232	0.95717	0.990281		1232	0.95717	0.990281	0.982663	0.77589	1	1
1233		144.11	25.98	0.0817	1.52434		1233	144.11	25.98	0.0817	1.52434		1233	0.0817	1.52434		1233	0.0817	1.52434	0.205489	0.162249	1	1
1234		144.11	29.99	0.40681	1.19712		1234	144.11	29.99	0.40681	1.19712		1234	0.40681	1.19712		1234	0.40681	1.19712	0.63319	0.499953	1	1
1235		144.11	28.55	0.4839	0.868483		1235	144.11	28.55	0.4839	0.868483		1235	0.4839	0.868483		1235	0.4839	0.868483	0.702398	0.554598	1	1
1236		144.112	27.22	0.21913	0.81583		1236	144.112	27.22	0.21913	0.81583		1236	0.21913	0.81583		1236	0.21913	0.81583	0.42277	0.33381	1	1
1237		144.137	30.94	0.66561	0.914286		1237	144.137	30.94	0.66561	0.914286		1237	0.66561	0.914286		1237	0.66561	0.914286	0.829965	0.655322	1	1
1238		144.137	29.92	0.54412	0.826263		1238	144.137	29.92	0.54412	0.826263		1238	0.54412	0.826263		1238	0.54412	0.826263	0.749743	0.591981	1	1
1239		144.137	27.21	0.81762	0.930636		1239	144.137	27.21	0.81762	0.930636		1239	0.81762	0.930636		266	0.81762	0.930636	0.914663	0.722198	1	1
1240		144.946	4.04	0.05121	8.98611		1240	144.946	4.04	0.05121	8.98611		1240	0.05121	8.98611		1240	0.05121	8.98611	0.143592	0.113377	1	1
1241		144.955	6.98	0.19786	1.27901		1241	144.955	6.98	0.19786	1.27901		1241	0.19786	1.27901		1241	0.19786	1.27901	0.393719	0.310872	1	1
1242		144.957	6.26	0.00046	2.53081		1242	144.957	6.26	0.00046	2.53081		1242	0.00046	2.53081		13875	0.00046	2.53081	0.00483186	0.00381513	1	1
1243		144.978	6.91	0.27744	0.834005		1243	144.978	6.91	0.27744	0.834005		1243	0.27744	0.834005		1243	0.27744	0.834005	0.49892	0.393937	1	1
1244		144.98	5.81	0.0207	2.47606		1244	144.98	5.81	0.0207	2.47606		1244	0.0207	2.47606		1244	0.0207	2.47606	0.0722089	0.0570146	1	1
1245		144.98	10.37	0.41594	1.756		1245	144.98	10.37	0.41594	1.756		1245	0.41594	1.756		1245	0.41594	1.756	0.641441	0.506468	1	1
1246		144.98	5.2	0.68901	0.965463		1246	144.98	5.2	0.68901	0.965463		1246	0.68901	0.965463		1246	0.68901	0.965463	0.844042	0.666438	1	1
1247		144.989	5.46	0.16383	1.96718		1247	144.989	5.46	0.16383	1.96718		1247	0.16383	1.96718		6057	0.16383	1.96718	0.343556	0.271264	1	1
1248		145.015	6.36	4.9651e-05	6.78634		1248	145.015	6.36	4.9651e-05	6.78634		1248	4.9651e-05	6.78634		1248	4.9651e-05	6.78634	0.00141685	0.00111872	0.8116	0.8116
1249		145.033	31.36	0.65431	1.42045		1249	145.033	31.36	0.65431	1.42045		1249	0.65431	1.42045		1249	0.65431	1.42045	0.823459	0.650186	1	1
1250		145.034	3.9	0.00344	4.0877		1250	145.034	3.9	0.00344	4.0877		1250	0.00344	4.0877		7983	0.00344	4.0877	0.0191171	0.0150945	1	1
1251		145.046	5.73	0.00377	3.35543		1251	145.046	5.73	0.00377	3.35543		1251	0.00377	3.35543		15214	0.00377	3.35543	0.0202527	0.0159911	1	1
1252		145.047	3.54	0.05216	2.45455		1252	145.047	3.54	0.05216	2.45455		1252	0.05216	2.45455		6873	0.05216	2.45455	0.145628	0.114985	1	1
1253		145.047	7.27	0.00371	0.478293		1253	145.047	7.27	0.00371	0.478293		1253	0.00371	0.478293		16000	0.00371	0.478293	0.0200769	0.0158523	1	1
1254		145.048	5	1.6586e-05	1.85667		1254	145.048	5	1.6586e-05	1.85667		1254	1.6586e-05	1.85667		1254	1.6586e-05	1.85667	0.000947739	0.000748315	0.2761	0.2761
1255		145.083	12.65	0.00908	2.55171		1255	145.083	12.65	0.00908	2.55171		1255	0.00908	2.55171		16644	0.00908	2.55171	0.0388795	0.0306984	1	1
1256		145.096	4.28	0.21361	1.3153		1256	145.096	4.28	0.21361	1.3153		1256	0.21361	1.3153		1256	0.21361	1.3153	0.414721	0.327455	1	1
1257		145.097	28.45	0.61275	1.19725		1257	145.097	28.45	0.61275	1.19725		1257	0.61275	1.19725		1257	0.61275	1.19725	0.79847	0.630455	1	1
1258		145.928	9.15	0.01184	0.102439		1258	145.928	9.15	0.01184	0.102439		1258	0.01184	0.102439		1258	0.01184	0.102439	0.0477039	0.037666	1	1
1259		145.955	6.23	0.38137	1.46857		1259	145.955	6.23	0.38137	1.46857		1259	0.38137	1.46857		1259	0.38137	1.46857	0.608366	0.480353	1	1
1260		145.964	6.95	0.04971	0.788475		1260	145.964	6.95	0.04971	0.788475		1260	0.04971	0.788475		1260	0.04971	0.788475	0.140597	0.111012	1	1
1261		145.984	4.81	0.4038	1.14716		1261	145.984	4.81	0.4038	1.14716		1261	0.4038	1.14716		1261	0.4038	1.14716	0.630306	0.497676	1	1
1262		145.984	5.97	0.00191	0.323331		1262	145.984	5.97	0.00191	0.323331		1262	0.00191	0.323331		12176	0.00191	0.323331	0.0126501	0.00998825	1	1
1263		145.985	6.85	0.00084	0.586494		1263	145.985	6.85	0.00084	0.586494		1263	0.00084	0.586494		14556	0.00084	0.586494	0.00727083	0.0057409	1	1
1264		145.986	9.26	5.9325e-06	0.403216		1264	145.986	9.26	5.9325e-06	0.403216		1264	5.9325e-06	0.403216		1264	5.9325e-06	0.403216	0.000720648	0.000569008	0.0995	0.0995
1265		146.001	6.94	0.02086	0.700815		1265	146.001	6.94	0.02086	0.700815		1265	0.02086	0.700815		8157	0.02086	0.700815	0.0726024	0.0573253	1	1
1266		146.021	6.39	0.00018	7.8564		1266	146.021	6.39	0.00018	7.8564		1266	0.00018	7.8564		15450	0.00018	7.8564	0.00268367	0.00211896	1	1
1267		146.025	9.51	0.00562	4.73214		1267	146.025	9.51	0.00562	4.73214		1267	0.00562	4.73214		16075	0.00562	4.73214	0.0272263	0.0214973	1	1
1268		146.026	5.6	0.00796	9.80056		1268	146.026	5.6	0.00796	9.80056		1268	0.00796	9.80056		1268	0.00796	9.80056	0.0351879	0.0277836	1	1
1269		146.035	3.9	0.00288	4.5325		1269	146.035	3.9	0.00288	4.5325		1269	0.00288	4.5325		10896	0.00288	4.5325	0.0168576	0.0133104	1	1
1270		146.042	5.69	0.03754	4.51054		1270	146.042	5.69	0.03754	4.51054		1270	0.03754	4.51054		1270	0.03754	4.51054	0.113823	0.0898722	1	1
1271		146.054	4.93	0.00044	1.77234		1271	146.054	4.93	0.00044	1.77234		1271	0.00044	1.77234		11566	0.00044	1.77234	0.00468576	0.00369978	1	1
1272		146.059	12.67	0.00436	2.55656		1272	146.059	12.67	0.00436	2.55656		1272	0.00436	2.55656		15619	0.00436	2.55656	0.0225213	0.0177824	1	1
1273		146.08	5.74	0.00347	0.785513		1273	146.08	5.74	0.00347	0.785513		1273	0.00347	0.785513		15866	0.00347	0.785513	0.0192333	0.0151862	1	1
1274		146.091	5.85	0.00047	2.95378		1274	146.091	5.85	0.00047	2.95378		1274	0.00047	2.95378		15770	0.00047	2.95378	0.00490342	0.00387163	1	1
1275	DEOXYCARNITINE	146.115	9.05	0.00018	0.451121		1275	146.115	9.05	0.00018	0.451121		1275	0.00018	0.451121		15419	0.00018	0.451121	0.00268367	0.00211896	1	1
1276		146.115	6.89	0.00209	0.693339		1276	146.115	6.89	0.00209	0.693339		1276	0.00209	0.693339		16760	0.00209	0.693339	0.0134886	0.0106503	1	1
1277		146.117	5.9	0.92221	0.99036		1277	146.117	5.9	0.92221	0.99036		1277	0.92221	0.99036		1277	0.92221	0.99036	0.966916	0.763456	1	1
1278		146.118	4.93	4.8873e-05	0.756845		1278	146.118	4.93	4.8873e-05	0.756845		1278	4.8873e-05	0.756845		1278	4.8873e-05	0.756845	0.00141258	0.00111535	0.7989	0.7989
1279	SPERMIDINE	146.163	3.51	0.0268	1.51941		1279	146.163	3.51	0.0268	1.51941		1279	0.0268	1.51941		1279	0.0268	1.51941	0.0879235	0.0694225	1	1
1280		146.163	6.92	0.00156	2.57751		1280	146.163	6.92	0.00156	2.57751		1280	0.00156	2.57751		15758	0.00156	2.57751	0.0109446	0.0086416	1	1
1281		146.163	9.06	0.03522	1.30807		1281	146.163	9.06	0.03522	1.30807		1281	0.03522	1.30807		1281	0.03522	1.30807	0.108146	0.0853898	1	1
1282		146.163	10.37	0.11184	1.16615		1282	146.163	10.37	0.11184	1.16615		1282	0.11184	1.16615		1282	0.11184	1.16615	0.259574	0.204954	1	1
1283		146.165	5.95	0.00031	1.54686		1283	146.165	5.95	0.00031	1.54686		1283	0.00031	1.54686		16304	0.00031	1.54686	0.00375237	0.0029628	1	1
1284		146.524	5	0.00789	4.78161		1284	146.524	5	0.00789	4.78161		1284	0.00789	4.78161		13587	0.00789	4.78161	0.0349698	0.0276114	1	1
1285		146.935	7.6	0.40396	0.790224		1285	146.935	7.6	0.40396	0.790224		1285	0.40396	0.790224		3767	0.40396	0.790224	0.630319	0.497687	1	1
1286		146.935	9.39	0.01951	0.408469		1286	146.935	9.39	0.01951	0.408469		1286	0.01951	0.408469		1286	0.01951	0.408469	0.0690976	0.054558	1	1
1287		146.936	10.23	0.79124	0.876861		1287	146.936	10.23	0.79124	0.876861		1287	0.79124	0.876861		1806	0.79124	0.876861	0.900852	0.711294	1	1
1288		146.936	7.02	0.40615	1.09748		1288	146.936	7.02	0.40615	1.09748		1288	0.40615	1.09748		1288	0.40615	1.09748	0.632648	0.499525	1	1
1289		146.936	6.08	0.30307	0.700573		1289	146.936	6.08	0.30307	0.700573		1289	0.30307	0.700573		1289	0.30307	0.700573	0.529116	0.417779	1	1
1290		146.957	7.04	0.32283	0.941564		1290	146.957	7.04	0.32283	0.941564		1290	0.32283	0.941564		1290	0.32283	0.941564	0.550199	0.434426	1	1
1291		146.958	3.92	0.00102	3.98663		1291	146.958	3.92	0.00102	3.98663		1291	0.00102	3.98663		10022	0.00102	3.98663	0.00823494	0.00650214	1	1
1292		146.972	6.87	0.04715	0.734491		1292	146.972	6.87	0.04715	0.734491		1292	0.04715	0.734491		15113	0.04715	0.734491	0.135147	0.106709	1	1
1293		146.98	5.69	0.0565	1.46911		1293	146.98	5.69	0.0565	1.46911		1293	0.0565	1.46911		1293	0.0565	1.46911	0.15521	0.12255	1	1
1294		146.994	6.36	9.2258e-05	2.49039		1294	146.994	6.36	9.2258e-05	2.49039		1294	9.2258e-05	2.49039		1294	9.2258e-05	2.49039	0.00187674	0.00148183	1	1
1295		146.994	9.18	0.00358	4.26819		1295	146.994	9.18	0.00358	4.26819		1295	0.00358	4.26819		13331	0.00358	4.26819	0.0196691	0.0155303	1	1
1296		146.995	5.6	0.84549	0.972437		1296	146.995	5.6	0.84549	0.972437		1296	0.84549	0.972437		1296	0.84549	0.972437	0.929896	0.734226	1	1
1297		146.995	8.6	0.00136	4.2784		1297	146.995	8.6	0.00136	4.2784		1297	0.00136	4.2784		6561	0.00136	4.2784	0.00994122	0.00784937	1	1
1298		147.013	3.89	0.00091	5.96111		1298	147.013	3.89	0.00091	5.96111		1298	0.00091	5.96111		11635	0.00091	5.96111	0.00765739	0.00604612	1	1
1299		147.026	6.08	0.00113	6.47678		1299	147.026	6.08	0.00113	6.47678		1299	0.00113	6.47678		13210	0.00113	6.47678	0.00876346	0.00691944	1	1
1300		147.03	3.92	0.00463	5.40506		1300	147.03	3.92	0.00463	5.40506		1300	0.00463	5.40506		14617	0.00463	5.40506	0.0235848	0.0186221	1	1
1301		147.043	6.72	1.116e-06	3.07667		1301	147.043	6.72	1.116e-06	3.07667		1301	1.116e-06	3.07667		1301	1.116e-06	3.07667	0.000446356	0.000352433	0.0189	0.0189
1302		147.052	5	0.33825	1.27288		1302	147.052	5	0.33825	1.27288		1302	0.33825	1.27288		1302	0.33825	1.27288	0.565879	0.446806	1	1
1303		147.062	12.73	0.00781	2.51352		1303	147.062	12.73	0.00781	2.51352		1303	0.00781	2.51352		15496	0.00781	2.51352	0.0347335	0.0274248	1	1
1304		147.064	5.04	0.00112	2.13313		1304	147.064	5.04	0.00112	2.13313		1304	0.00112	2.13313		12723	0.00112	2.13313	0.00870185	0.0068708	1	1
1305		147.065	24.96	0.05272	2.82772		1305	147.065	24.96	0.05272	2.82772		1305	0.05272	2.82772		1305	0.05272	2.82772	0.146998	0.116066	1	1
1306		147.065	26.99	0.01789	0.773161		1306	147.065	26.99	0.01789	0.773161		1306	0.01789	0.773161		1306	0.01789	0.773161	0.0647699	0.0511409	1	1
1307	GLUTAMINE	147.075	4.93	0.00029	1.59267		1307	147.075	4.93	0.00029	1.59267		1307	0.00029	1.59267		16437	0.00029	1.59267	0.00358203	0.00282829	1	1
1308	DIMETHYLBENZIMIDAZOLE	147.09	18.52	0.03011	0.683709		1308	147.09	18.52	0.03011	0.683709		1308	0.03011	0.683709		1308	0.03011	0.683709	0.0959689	0.075775	1	1
1309	LYSINE	147.112	4.29	1.498e-05	4.10211		1309	147.112	4.29	1.498e-05	4.10211		1309	1.498e-05	4.10211		1309	1.498e-05	4.10211	0.000947739	0.000748315	0.2499	0.2498
1310		147.116	27.5	0.34306	0.700297		1310	147.116	27.5	0.34306	0.700297		1310	0.34306	0.700297		1310	0.34306	0.700297	0.571321	0.451103	1	1
1311		147.12	6.88	0.00864	0.62606		1311	147.12	6.88	0.00864	0.62606		1311	0.00864	0.62606		16023	0.00864	0.62606	0.0374407	0.0295624	1	1
1312		147.165	3.51	0.03114	1.53279		1312	147.165	3.51	0.03114	1.53279		1312	0.03114	1.53279		1312	0.03114	1.53279	0.0984587	0.0777409	1	1
1313		147.958	3.92	0.00027	4.18066		1313	147.958	3.92	0.00027	4.18066		1313	0.00027	4.18066		15650	0.00027	4.18066	0.00343529	0.00271243	1	1
1314		147.973	6.95	0.24574	0.798233		1314	147.973	6.95	0.24574	0.798233		1314	0.24574	0.798233		1314	0.24574	0.798233	0.45848	0.362006	1	1
1315		148.002	4.78	0.51944	0.915077		1315	148.002	4.78	0.51944	0.915077		1315	0.51944	0.915077		1315	0.51944	0.915077	0.730787	0.577014	1	1
1316		148.024	6.24	0.05644	3.66667		1316	148.024	6.24	0.05644	3.66667		1316	0.05644	3.66667		941	0.05644	3.66667	0.155121	0.12248	1	1
1317		148.041	6.75	0.00698	2.15368		1317	148.041	6.75	0.00698	2.15368		1317	0.00698	2.15368		1317	0.00698	2.15368	0.032027	0.0252878	1	1
1318		148.042	6.83	0.04663	2.36083		1318	148.042	6.83	0.04663	2.36083		1318	0.04663	2.36083		1318	0.04663	2.36083	0.134082	0.105868	1	1
1319		148.05	18.69	0.00015	6.12353		1319	148.05	18.69	0.00015	6.12353		1319	0.00015	6.12353		16910	0.00015	6.12353	0.00240142	0.00189611	1	1
1320	GLUTAMIC ACID	148.059	4.98	0.49135	0.957376		1320	148.059	4.98	0.49135	0.957376		1320	0.49135	0.957376		1320	0.49135	0.957376	0.708386	0.559327	1	1
1321		148.075	10.15	0.00227	2.34943		1321	148.075	10.15	0.00227	2.34943		1321	0.00227	2.34943		13425	0.00227	2.34943	0.0143012	0.0112919	1	1
1322		148.078	4.89	0.00026	1.64155		1322	148.078	4.89	0.00026	1.64155		1322	0.00026	1.64155		16162	0.00026	1.64155	0.0033637	0.00265591	1	1
1323		148.096	5.67	0.00032	2.48033		1323	148.096	5.67	0.00032	2.48033		1323	0.00032	2.48033		13491	0.00032	2.48033	0.0038161	0.00301311	1	1
1324		148.114	4.31	2.5295e-05	4.19173		1324	148.114	4.31	2.5295e-05	4.19173		1324	2.5295e-05	4.19173		1324	2.5295e-05	4.19173	0.00107142	0.000845969	0.4182	0.4181
1325		148.17	3.54	0.04762	1.58423		1325	148.17	3.54	0.04762	1.58423		1325	0.04762	1.58423		16884	0.04762	1.58423	0.136073	0.107441	1	1
1326		148.474	5.69	0.32644	1.23758		1326	148.474	5.69	0.32644	1.23758		1326	0.32644	1.23758		1326	0.32644	1.23758	0.553721	0.437207	1	1
1327		148.531	5.74	0.00021	0.225976		1327	148.531	5.74	0.00021	0.225976		1327	0.00021	0.225976		16584	0.00021	0.225976	0.00292479	0.00230935	1	1
1328		148.552	18.69	0.00099	12		1328	148.552	18.69	0.00099	12		1328	0.00099	12		14098	0.00099	12	0.00806974	0.00637169	1	1
1329		148.933	4.63	0.00038	2.21942		1329	148.933	4.63	0.00038	2.21942		1329	0.00038	2.21942		16345	0.00038	2.21942	0.00425288	0.00335799	1	1
1330		148.955	3.98	0.00589	3.04664		1330	148.955	3.98	0.00589	3.04664		1330	0.00589	3.04664		16196	0.00589	3.04664	0.0282273	0.0222877	1	1
1331		148.987	23.48	0.92539	1.02013		1331	148.987	23.48	0.92539	1.02013		1331	0.92539	1.02013		1331	0.92539	1.02013	0.968187	0.764459	1	1
1332		148.988	21.43	0.37301	0.755005		1332	148.988	21.43	0.37301	0.755005		1332	0.37301	0.755005		1332	0.37301	0.755005	0.60075	0.474339	1	1
1333		149	9.53	0.00402	0.399441		1333	149	9.53	0.00402	0.399441		1333	0.00402	0.399441		8147	0.00402	0.399441	0.0212251	0.0167589	1	1
1334		149.007	4.76	0.6767	0.970588		1334	149.007	4.76	0.6767	0.970588		1334	0.6767	0.970588		1334	0.6767	0.970588	0.837131	0.660981	1	1
1335		149.019	12.28	0.69958	0.861239		1335	149.019	12.28	0.69958	0.861239		1335	0.69958	0.861239		1335	0.69958	0.861239	0.85099	0.671923	1	1
1336		149.02	5.97	0.01755	1.28341		1336	149.02	5.97	0.01755	1.28341		1336	0.01755	1.28341		1165	0.01755	1.28341	0.0638394	0.0504063	1	1
1337		149.02	30.89	0.30786	0.776837		1337	149.02	30.89	0.30786	0.776837		1337	0.30786	0.776837		1337	0.30786	0.776837	0.534316	0.421884	1	1
1338		149.021	26.25	0.61631	0.950477		1338	149.021	26.25	0.61631	0.950477		1338	0.61631	0.950477		1338	0.61631	0.950477	0.801014	0.632463	1	1
1339		149.021	8.43	0.03684	1.78394		1339	149.021	8.43	0.03684	1.78394		1339	0.03684	1.78394		1339	0.03684	1.78394	0.112063	0.0884826	1	1
1340		149.021	29.83	0.36336	0.859499		1340	149.021	29.83	0.36336	0.859499		1340	0.36336	0.859499		1340	0.36336	0.859499	0.591912	0.467361	1	1
1341		149.021	9.07	0.15066	0.622854		1341	149.021	9.07	0.15066	0.622854		1341	0.15066	0.622854		12603	0.15066	0.622854	0.32403	0.255847	1	1
1342		149.021	24.76	0.47588	0.969689		1342	149.021	24.76	0.47588	0.969689		1342	0.47588	0.969689		5447	0.47588	0.969689	0.69595	0.549508	1	1
1343		149.021	27.6	0.05374	1.13669		1343	149.021	27.6	0.05374	1.13669		1343	0.05374	1.13669		1343	0.05374	1.13669	0.1493	0.117884	1	1
1344		149.021	7.01	0.4215	0.90526		1344	149.021	7.01	0.4215	0.90526		1344	0.4215	0.90526		1344	0.4215	0.90526	0.646965	0.51083	1	1
1345		149.022	25.55	0.35085	0.939179		1345	149.022	25.55	0.35085	0.939179		1345	0.35085	0.939179		1345	0.35085	0.939179	0.579737	0.457748	1	1
1346		149.022	19.63	0.83251	1.10173		1346	149.022	19.63	0.83251	1.10173		1346	0.83251	1.10173		1346	0.83251	1.10173	0.923604	0.729258	1	1
1347		149.023	20.84	0.59264	0.844156		1347	149.023	20.84	0.59264	0.844156		1347	0.59264	0.844156		1347	0.59264	0.844156	0.785391	0.620128	1	1
1348		149.023	26.91	0.15804	0.85959		1348	149.023	26.91	0.15804	0.85959		1348	0.15804	0.85959		1348	0.15804	0.85959	0.334754	0.264315	1	1
1349		149.023	10.26	0.21074	0.700542		1349	149.023	10.26	0.21074	0.700542		1349	0.21074	0.700542		1349	0.21074	0.700542	0.41079	0.324351	1	1
1350		149.023	4.76	0.00882	0.742785		1350	149.023	4.76	0.00882	0.742785		1350	0.00882	0.742785		1350	0.00882	0.742785	0.038026	0.0300245	1	1
1351		149.023	28.28	0.53221	0.899396		1351	149.023	28.28	0.53221	0.899396		1351	0.53221	0.899396		1351	0.53221	0.899396	0.741246	0.585272	1	1
1352		149.025	6.03	0.98364	1.01433		1352	149.025	6.03	0.98364	1.01433		1352	0.98364	1.01433		1352	0.98364	1.01433	0.993843	0.784717	1	1
1353		149.031	5.75	0.00204	0.587572		1353	149.031	5.75	0.00204	0.587572		1353	0.00204	0.587572		13402	0.00204	0.587572	0.0132569	0.0104673	1	1
1354		149.047	6.85	0.11649	1.82958		1354	149.047	6.85	0.11649	1.82958		1354	0.11649	1.82958		1354	0.11649	1.82958	0.267578	0.211274	1	1
1355		149.057	25.19	0.49945	0.919426		1355	149.057	25.19	0.49945	0.919426		1355	0.49945	0.919426		1355	0.49945	0.919426	0.714699	0.564311	1	1
1356		149.059	10.17	0.0119	2.26999		1356	149.059	10.17	0.0119	2.26999		1356	0.0119	2.26999		1356	0.0119	2.26999	0.0479	0.0378209	1	1
1357		149.059	22.5	0.38723	0.874788		1357	149.059	22.5	0.38723	0.874788		1357	0.38723	0.874788		1357	0.38723	0.874788	0.614297	0.485036	1	1
1358		149.061	4.95	0.68109	0.974343		1358	149.061	4.95	0.68109	0.974343		1358	0.68109	0.974343		1358	0.68109	0.974343	0.839371	0.66275	1	1
1359		149.063	10.26	0.15333	3.7374		1359	149.063	10.26	0.15333	3.7374		1359	0.15333	3.7374		1359	0.15333	3.7374	0.32798	0.258966	1	1
1360		149.079	4.94	0.00146	1.55105		1360	149.079	4.94	0.00146	1.55105		1360	0.00146	1.55105		15318	0.00146	1.55105	0.0103895	0.00820329	1	1
1361		149.093	23.91	0.35882	0.743412		1361	149.093	23.91	0.35882	0.743412		1361	0.35882	0.743412		1361	0.35882	0.743412	0.587741	0.464068	1	1
1362		149.095	21.03	0.34675	0.283535		1362	149.095	21.03	0.34675	0.283535		1362	0.34675	0.283535		1362	0.34675	0.283535	0.575265	0.454217	1	1
1363		149.095	25.96	0.57298	0.859452		1363	149.095	25.96	0.57298	0.859452		1363	0.57298	0.859452		1363	0.57298	0.859452	0.771009	0.608772	1	1
1364		149.117	4.3	0.02003	4.4726		1364	149.117	4.3	0.02003	4.4726		1364	0.02003	4.4726		1364	0.02003	4.4726	0.0705553	0.055709	1	1
1365		149.13	23.58	0.8821	0.979925		1365	149.13	23.58	0.8821	0.979925		1365	0.8821	0.979925		1365	0.8821	0.979925	0.948884	0.749219	1	1
1366		149.538	5.72	0.00145	0.410746		1366	149.538	5.72	0.00145	0.410746		1366	0.00145	0.410746		6110	0.00145	0.410746	0.0103488	0.00817116	1	1
1367		149.951	3.98	0.01499	7.09269		1367	149.951	3.98	0.01499	7.09269		1367	0.01499	7.09269		1367	0.01499	7.09269	0.056964	0.0449776	1	1
1368		149.999	4.81	0.44937	0.897544		1368	149.999	4.81	0.44937	0.897544		1368	0.44937	0.897544		1368	0.44937	0.897544	0.672525	0.531011	1	1
1369		150.011	4.7	0.06727	1.17501		1369	150.011	4.7	0.06727	1.17501		1369	0.06727	1.17501		1369	0.06727	1.17501	0.177506	0.140155	1	1
1370		150.024	26.35	0.17801	0.877743		1370	150.024	26.35	0.17801	0.877743		1370	0.17801	0.877743		1370	0.17801	0.877743	0.364595	0.287877	1	1
1371		150.025	26.85	0.55254	0.632353		1371	150.025	26.85	0.55254	0.632353		1371	0.55254	0.632353		1371	0.55254	0.632353	0.756173	0.597058	1	1
1372		150.026	27.62	0.03582	1.44158		1372	150.026	27.62	0.03582	1.44158		1372	0.03582	1.44158		1372	0.03582	1.44158	0.10965	0.0865774	1	1
1373		150.036	6.83	0.1267	2.12554		1373	150.036	6.83	0.1267	2.12554		1373	0.1267	2.12554		1373	0.1267	2.12554	0.2836	0.223925	1	1
1374		150.055	9.57	0.41908	0.667851		1374	150.055	9.57	0.41908	0.667851		1374	0.41908	0.667851		1374	0.41908	0.667851	0.644339	0.508757	1	1
1375		150.055	6.82	0.02501	1.93368		1375	150.055	6.82	0.02501	1.93368		1375	0.02501	1.93368		1375	0.02501	1.93368	0.0834587	0.0658972	1	1
1376	METHIONINE	150.057	6.48	1.0907e-06	3.30463		1376	150.057	6.48	1.0907e-06	3.30463		1376	1.0907e-06	3.30463		1376	1.0907e-06	3.30463	0.000446356	0.000352433	0.0184	0.0184
1377		150.062	10.2	0.0038	2.10759		1377	150.062	10.2	0.0038	2.10759		1377	0.0038	2.10759		1377	0.0038	2.10759	0.0203815	0.0160928	1	1
1378		150.063	4.95	0.66326	0.964134		1378	150.063	4.95	0.66326	0.964134		1378	0.66326	0.964134		1378	0.66326	0.964134	0.828561	0.654214	1	1
1379		150.086	18.18	0.30629	0.838903		1379	150.086	18.18	0.30629	0.838903		1379	0.30629	0.838903		1379	0.30629	0.838903	0.532644	0.420564	1	1
1380		150.1	25.82	0.3266	2.5092		1380	150.1	25.82	0.3266	2.5092		1380	0.3266	2.5092		1380	0.3266	2.5092	0.55378	0.437253	1	1
1381		150.11	5.29	0.32028	0.644879		1381	150.11	5.29	0.32028	0.644879		1381	0.32028	0.644879		1381	0.32028	0.644879	0.547227	0.432079	1	1
1382		150.126	21.02	0.39853	0.869906		1382	150.126	21.02	0.39853	0.869906		1382	0.39853	0.869906		1382	0.39853	0.869906	0.625279	0.493707	1	1
1383		150.505	5.67	0.37618	0.81807		1383	150.505	5.67	0.37618	0.81807		1383	0.37618	0.81807		1383	0.37618	0.81807	0.603271	0.47633	1	1
1384		150.522	5.89	0.91869	0.978043		1384	150.522	5.89	0.91869	0.978043		1384	0.91869	0.978043		1384	0.91869	0.978043	0.965756	0.76254	1	1
1385		150.931	4.6	0.00022	3.28067		1385	150.931	4.6	0.00022	3.28067		1385	0.00022	3.28067		15685	0.00022	3.28067	0.00300229	0.00237054	1	1
1386		151.008	5.91	0.00583	1.58349		1386	151.008	5.91	0.00583	1.58349		1386	0.00583	1.58349		4195	0.00583	1.58349	0.028035	0.0221359	1	1
1387		151.009	5.95	0.11693	0.802617		1387	151.009	5.95	0.11693	0.802617		1387	0.11693	0.802617		1387	0.11693	0.802617	0.268297	0.211841	1	1
1388		151.047	4.85	0.11359	1.5873		1388	151.047	4.85	0.11359	1.5873		1388	0.11359	1.5873		1388	0.11359	1.5873	0.262592	0.207337	1	1
1389		151.06	6.5	5.3813e-05	3.01005		1389	151.06	6.5	5.3813e-05	3.01005		1389	5.3813e-05	3.01005		1389	5.3813e-05	3.01005	0.00146875	0.00115969	0.8771	0.8771
1390		151.074	25.88	0.80229	0.883234		1390	151.074	25.88	0.80229	0.883234		1390	0.80229	0.883234		16274	0.80229	0.883234	0.906582	0.715818	1	1
1391		151.094	31.82	0.61009	0.891546		1391	151.094	31.82	0.61009	0.891546		1391	0.61009	0.891546		1391	0.61009	0.891546	0.79697	0.62927	1	1
1392		151.094	5.97	0.32099	0.909041		1392	151.094	5.97	0.32099	0.909041		1392	0.32099	0.909041		1392	0.32099	0.909041	0.547836	0.43256	1	1
1393		151.095	9.57	0.00108	0.244131		1393	151.095	9.57	0.00108	0.244131		1393	0.00108	0.244131		16464	0.00108	0.244131	0.00850035	0.0067117	1	1
1394		151.095	7.02	0.49708	1.09161		1394	151.095	7.02	0.49708	1.09161		1394	0.49708	1.09161		1394	0.49708	1.09161	0.713088	0.563039	1	1
1395		151.097	4.97	0.03699	0.808186		1395	151.097	4.97	0.03699	0.808186		1395	0.03699	0.808186		120	0.03699	0.808186	0.112378	0.0887312	1	1
1396		151.918	5.89	0.11811	0.608696		1396	151.918	5.89	0.11811	0.608696		1396	0.11811	0.608696		281	0.11811	0.608696	0.270089	0.213256	1	1
1397		151.92	8.85	0.00139	0.305257		1397	151.92	8.85	0.00139	0.305257		1397	0.00139	0.305257		7492	0.00139	0.305257	0.0100649	0.007947	1	1
1398		151.948	3.98	0.01522	17.5855		1398	151.948	3.98	0.01522	17.5855		1398	0.01522	17.5855		9243	0.01522	17.5855	0.057528	0.0454229	1	1
1399		152.004	6.16	0.00258	5.15536		1399	152.004	6.16	0.00258	5.15536		1399	0.00258	5.15536		15404	0.00258	5.15536	0.015598	0.0123158	1	1
1400		152.03	8.45	0.00172	3.40242		1400	152.03	8.45	0.00172	3.40242		1400	0.00172	3.40242		9750	0.00172	3.40242	0.0117032	0.00924059	1	1
1401		152.031	4.86	0.27868	1.31228		1401	152.031	4.86	0.27868	1.31228		1401	0.27868	1.31228		1401	0.27868	1.31228	0.500512	0.395193	1	1
1402		152.044	18.84	0.04653	0.723649		1402	152.044	18.84	0.04653	0.723649		1402	0.04653	0.723649		1402	0.04653	0.723649	0.13384	0.105677	1	1
1403		152.049	4.86	0.08751	1.66667		1403	152.049	4.86	0.08751	1.66667		1403	0.08751	1.66667		1403	0.08751	1.66667	0.216213	0.170717	1	1
1404		152.052	6.45	9.7102e-05	2.32792		1404	152.052	6.45	9.7102e-05	2.32792		1404	9.7102e-05	2.32792		1404	9.7102e-05	2.32792	0.00191425	0.00151145	1	1
1405		152.06	22.64	0.42956	0.81291		1405	152.06	22.64	0.42956	0.81291		1405	0.42956	0.81291		1405	0.42956	0.81291	0.655163	0.517303	1	1
1406		152.068	6.88	1.7313e-05	2.71718		1406	152.068	6.88	1.7313e-05	2.71718		1406	1.7313e-05	2.71718		1406	1.7313e-05	2.71718	0.000947739	0.000748315	0.2875	0.2875
1407		152.07	8.1	0.00017	3.85572		1407	152.07	8.1	0.00017	3.85572		1407	0.00017	3.85572		16855	0.00017	3.85572	0.00260103	0.00205372	1	1
1408		152.943	28.65	0.17415	0.673349		1408	152.943	28.65	0.17415	0.673349		1408	0.17415	0.673349		1408	0.17415	0.673349	0.358948	0.283418	1	1
1409		152.945	23.53	0.04433	0.797859		1409	152.945	23.53	0.04433	0.797859		1409	0.04433	0.797859		1409	0.04433	0.797859	0.129114	0.101946	1	1
1410		152.946	30.87	0.80733	0.912682		1410	152.946	30.87	0.80733	0.912682		1410	0.80733	0.912682		1410	0.80733	0.912682	0.908992	0.71772	1	1
1411		152.946	26.1	0.46845	1.42537		1411	152.946	26.1	0.46845	1.42537		1411	0.46845	1.42537		1411	0.46845	1.42537	0.689734	0.544599	1	1
1412		152.946	31.85	0.33345	0.919245		1412	152.946	31.85	0.33345	0.919245		1412	0.33345	0.919245		1412	0.33345	0.919245	0.561005	0.442958	1	1
1413		152.948	20.53	0.51824	0.843023		1413	152.948	20.53	0.51824	0.843023		1413	0.51824	0.843023		1413	0.51824	0.843023	0.729771	0.576212	1	1
1414		152.948	4.41	0.00626	0.841624		1414	152.948	4.41	0.00626	0.841624		1414	0.00626	0.841624		9317	0.00626	0.841624	0.0294746	0.0232725	1	1
1415		153.013	6.37	0.00033	3.60777		1415	153.013	6.37	0.00033	3.60777		1415	0.00033	3.60777		16527	0.00033	3.60777	0.00390508	0.00308337	1	1
1416		153.032	20.38	0.73015	0.897347		1416	153.032	20.38	0.73015	0.897347		1416	0.73015	0.897347		1416	0.73015	0.897347	0.868461	0.685718	1	1
1417		153.033	20.35	0.7851	0.937493		1417	153.033	20.35	0.7851	0.937493		1417	0.7851	0.937493		7094	0.7851	0.937493	0.897121	0.708347	1	1
1418		153.033	31.81	0.11112	1.48232		1418	153.033	31.81	0.11112	1.48232		1418	0.11112	1.48232		1418	0.11112	1.48232	0.258364	0.203999	1	1
1419		153.033	28.44	0.60144	0.908127		1419	153.033	28.44	0.60144	0.908127		1419	0.60144	0.908127		1419	0.60144	0.908127	0.79165	0.62507	1	1
1420		153.033	21.42	0.46638	0.857476		1420	153.033	21.42	0.46638	0.857476		1420	0.46638	0.857476		1420	0.46638	0.857476	0.687957	0.543196	1	1
1421		153.034	25.43	0.25108	1.06821		1421	153.034	25.43	0.25108	1.06821		1421	0.25108	1.06821		1421	0.25108	1.06821	0.464975	0.367135	1	1
1422		153.034	10.65	0.01044	0.589785		1422	153.034	10.65	0.01044	0.589785		1422	0.01044	0.589785		16829	0.01044	0.589785	0.0431629	0.0340805	1	1
1423		153.034	27.22	0.46429	0.872026		1423	153.034	27.22	0.46429	0.872026		1423	0.46429	0.872026		1423	0.46429	0.872026	0.686293	0.541882	1	1
1424		153.035	26.03	0.39386	0.922813		1424	153.035	26.03	0.39386	0.922813		1424	0.39386	0.922813		1424	0.39386	0.922813	0.620736	0.49012	1	1
1425		153.035	27.94	0.55307	1.05604		1425	153.035	27.94	0.55307	1.05604		1425	0.55307	1.05604		1425	0.55307	1.05604	0.75647	0.597293	1	1
1426		153.035	18.24	0.12158	0.893991		1426	153.035	18.24	0.12158	0.893991		1426	0.12158	0.893991		1426	0.12158	0.893991	0.275677	0.217669	1	1
1427		153.035	22.72	0.33656	0.904572		1427	153.035	22.72	0.33656	0.904572		1427	0.33656	0.904572		1427	0.33656	0.904572	0.564156	0.445446	1	1
1428		153.035	5.92	0.27443	0.864814		1428	153.035	5.92	0.27443	0.864814		1428	0.27443	0.864814		8572	0.27443	0.864814	0.494822	0.390701	1	1
1429		153.035	30.93	0.54477	0.817372		1429	153.035	30.93	0.54477	0.817372		1429	0.54477	0.817372		1429	0.54477	0.817372	0.750018	0.592198	1	1
1430		153.035	17.54	1.7418e-05	0.73427		1430	153.035	17.54	1.7418e-05	0.73427		1430	1.7418e-05	0.73427		1430	1.7418e-05	0.73427	0.000947739	0.000748315	0.2891	0.2891
1431		153.036	19.54	0.13547	1.44824		1431	153.036	19.54	0.13547	1.44824		1431	0.13547	1.44824		1431	0.13547	1.44824	0.298648	0.235806	1	1
1432		153.036	20.74	0.0204	0.814423		1432	153.036	20.74	0.0204	0.814423		1432	0.0204	0.814423		5891	0.0204	0.814423	0.0714718	0.0564326	1	1
1433		153.036	4.84	0.09565	0.853036		1433	153.036	4.84	0.09565	0.853036		1433	0.09565	0.853036		1433	0.09565	0.853036	0.231425	0.182729	1	1
1434		153.036	7.24	0.22132	0.696171		1434	153.036	7.24	0.22132	0.696171		1434	0.22132	0.696171		1434	0.22132	0.696171	0.425433	0.335913	1	1
1435		153.037	8.56	0.3221	1.22552		1435	153.037	8.56	0.3221	1.22552		1435	0.3221	1.22552		1435	0.3221	1.22552	0.549321	0.433732	1	1
1436		153.037	23.04	0.75895	0.910201		1436	153.037	23.04	0.75895	0.910201		1436	0.75895	0.910201		1436	0.75895	0.910201	0.884884	0.698686	1	1
1437		153.038	8.76	0.36265	0.923221		1437	153.038	8.76	0.36265	0.923221		1437	0.36265	0.923221		1437	0.36265	0.923221	0.591267	0.466852	1	1
1438		153.038	28.05	0.05094	0.472574		1438	153.038	28.05	0.05094	0.472574		1438	0.05094	0.472574		1438	0.05094	0.472574	0.143033	0.112936	1	1
1439		153.038	21.35	0.58121	0.844859		1439	153.038	21.35	0.58121	0.844859		1439	0.58121	0.844859		1439	0.58121	0.844859	0.777735	0.614083	1	1
1440		153.038	9.28	0.306	1.22101		1440	153.038	9.28	0.306	1.22101		1440	0.306	1.22101		15996	0.306	1.22101	0.532471	0.420427	1	1
1441		153.054	4.79	0.43593	0.814103		1441	153.054	4.79	0.43593	0.814103		1441	0.43593	0.814103		1441	0.43593	0.814103	0.660235	0.521308	1	1
1442		153.073	6.89	0.00103	2.81818		1442	153.073	6.89	0.00103	2.81818		1442	0.00103	2.81818		16105	0.00103	2.81818	0.00827619	0.0065347	1	1
1443		153.113	31.14	0.8538	0.853659		1443	153.113	31.14	0.8538	0.853659		1443	0.8538	0.853659		1443	0.8538	0.853659	0.934239	0.737655	1	1
1444		153.126	24.02	0.01451	0.816456		1444	153.126	24.02	0.01451	0.816456		1444	0.01451	0.816456		1444	0.01451	0.816456	0.0556524	0.0439419	1	1
1445		153.487	5.73	0.03444	0.707962		1445	153.487	5.73	0.03444	0.707962		1445	0.03444	0.707962		14898	0.03444	0.707962	0.106369	0.0839864	1	1
1446		153.947	3.97	0.00803	16.1224		1446	153.947	3.97	0.00803	16.1224		1446	0.00803	16.1224		5675	0.00803	16.1224	0.0354602	0.0279987	1	1
1447		153.989	4.91	0.94962	0.974596		1447	153.989	4.91	0.94962	0.974596		1447	0.94962	0.974596		1447	0.94962	0.974596	0.97901	0.773005	1	1
1448		154.038	20.56	0.71582	0.915959		1448	154.038	20.56	0.71582	0.915959		1448	0.71582	0.915959		1448	0.71582	0.915959	0.859992	0.679031	1	1
1449		154.04	8.6	0.50208	0.796562		1449	154.04	8.6	0.50208	0.796562		1449	0.50208	0.796562		1449	0.50208	0.796562	0.716733	0.565917	1	1
1450		154.057	5.66	0.07237	0.770326		1450	154.057	5.66	0.07237	0.770326		1450	0.07237	0.770326		5169	0.07237	0.770326	0.187714	0.148215	1	1
1451		154.06	4.85	0.62454	0.910553		1451	154.06	4.85	0.62454	0.910553		1451	0.62454	0.910553		10620	0.62454	0.910553	0.805746	0.6362	1	1
1452		154.061	9.55	0.0578	0.394253		1452	154.061	9.55	0.0578	0.394253		1452	0.0578	0.394253		853	0.0578	0.394253	0.157986	0.124742	1	1
1453		154.082	6.87	5.7549e-05	2.25623		1453	154.082	6.87	5.7549e-05	2.25623		1453	5.7549e-05	2.25623		1453	5.7549e-05	2.25623	0.00150998	0.00119225	0.9362	0.9361
1454		154.094	26.05	0.18892	1.48343		1454	154.094	26.05	0.18892	1.48343		1454	0.18892	1.48343		15888	0.18892	1.48343	0.380664	0.300565	1	1
1455		154.096	30.78	0.06363	0.599665		1455	154.096	30.78	0.06363	0.599665		1455	0.06363	0.599665		1455	0.06363	0.599665	0.170102	0.134309	1	1
1456		154.096	28.48	0.41867	0.856092		1456	154.096	28.48	0.41867	0.856092		1456	0.41867	0.856092		1456	0.41867	0.856092	0.64395	0.508449	1	1
1457		154.097	27.36	0.95307	1.01754		1457	154.097	27.36	0.95307	1.01754		1457	0.95307	1.01754		1457	0.95307	1.01754	0.980536	0.77421	1	1
1458		154.878	4.67	0.12722	1.55644		1458	154.878	4.67	0.12722	1.55644		1458	0.12722	1.55644		1458	0.12722	1.55644	0.284388	0.224547	1	1
1459		154.972	5.76	0.0031	1.20525		1459	154.972	5.76	0.0031	1.20525		1459	0.0031	1.20525		14579	0.0031	1.20525	0.0178187	0.0140693	1	1
1460		154.973	6.87	0.25652	0.886561		1460	154.973	6.87	0.25652	0.886561		1460	0.25652	0.886561		1460	0.25652	0.886561	0.47267	0.37321	1	1
1461		154.973	5.97	0.40129	0.925929		1461	154.973	5.97	0.40129	0.925929		1461	0.40129	0.925929		1461	0.40129	0.925929	0.628042	0.495888	1	1
1462		154.974	7.04	0.97648	1.00303		1462	154.974	7.04	0.97648	1.00303		1462	0.97648	1.00303		1462	0.97648	1.00303	0.99041	0.782006	1	1
1463		154.974	9.45	5.7472e-05	0.322972		1463	154.974	9.45	5.7472e-05	0.322972		1463	5.7472e-05	0.322972		1463	5.7472e-05	0.322972	0.00150998	0.00119225	0.9362	0.9361
1464		154.974	11.53	0.14726	0.758294		1464	154.974	11.53	0.14726	0.758294		1464	0.14726	0.758294		1464	0.14726	0.758294	0.318662	0.251608	1	1
1465		154.975	3.65	0.14524	0.38607		1465	154.975	3.65	0.14524	0.38607		1465	0.14524	0.38607		1465	0.14524	0.38607	0.315218	0.248889	1	1
1466		154.981	22.32	0.03275	0.729971		1466	154.981	22.32	0.03275	0.729971		1466	0.03275	0.729971		13577	0.03275	0.729971	0.101999	0.0805363	1	1
1467		155.009	6.38	1.9321e-05	4.52949		1467	155.009	6.38	1.9321e-05	4.52949		1467	1.9321e-05	4.52949		1467	1.9321e-05	4.52949	0.000974132	0.000769153	0.3202	0.3202
1468		155.018	20.39	0.32541	0.879722		1468	155.018	20.39	0.32541	0.879722		1468	0.32541	0.879722		1468	0.32541	0.879722	0.55292	0.436574	1	1
1469		155.027	6.43	1.0712e-06	17.5629		1469	155.027	6.43	1.0712e-06	17.5629		1469	1.0712e-06	17.5629		1469	1.0712e-06	17.5629	0.000446356	0.000352433	0.0181	0.0181
1470		155.027	9.02	1.8009e-05	0.338604		1470	155.027	9.02	1.8009e-05	0.338604		1470	1.8009e-05	0.338604		1470	1.8009e-05	0.338604	0.000948105	0.000748603	0.2989	0.2988
1471		155.029	14.66	0.32197	0.866842		1471	155.029	14.66	0.32197	0.866842		1471	0.32197	0.866842		1471	0.32197	0.866842	0.54921	0.433645	1	1
1472		155.029	9.67	0.00675	0.389051		1472	155.029	9.67	0.00675	0.389051		1472	0.00675	0.389051		4494	0.00675	0.389051	0.0312257	0.0246551	1	1
1473		155.032	20.85	0.58878	0.869545		1473	155.032	20.85	0.58878	0.869545		1473	0.58878	0.869545		1473	0.58878	0.869545	0.78289	0.618153	1	1
1474		155.041	4.78	0.09502	0.843715		1474	155.041	4.78	0.09502	0.843715		1474	0.09502	0.843715		1474	0.09502	0.843715	0.230164	0.181733	1	1
1475		155.042	27.29	0.47449	1.12418		1475	155.042	27.29	0.47449	1.12418		1475	0.47449	1.12418		1475	0.47449	1.12418	0.694562	0.548411	1	1
1476		155.042	28.54	0.33628	1.39526		1476	155.042	28.54	0.33628	1.39526		1476	0.33628	1.39526		1476	0.33628	1.39526	0.56381	0.445172	1	1
1477		155.043	31.92	0.58541	0.786723		1477	155.043	31.92	0.58541	0.786723		1477	0.58541	0.786723		1477	0.58541	0.786723	0.780762	0.616473	1	1
1478		155.043	25.44	0.40671	0.95351		1478	155.043	25.44	0.40671	0.95351		1478	0.40671	0.95351		1478	0.40671	0.95351	0.633166	0.499934	1	1
1479		155.044	27.97	0.19851	1.3607		1479	155.044	27.97	0.19851	1.3607		1479	0.19851	1.3607		1479	0.19851	1.3607	0.394502	0.311491	1	1
1480		155.046	30.07	0.95507	0.993228		1480	155.046	30.07	0.95507	0.993228		1480	0.95507	0.993228		16239	0.95507	0.993228	0.981638	0.775081	1	1
1481		155.052	31.19	0.07189	0.433206		1481	155.052	31.19	0.07189	0.433206		1481	0.07189	0.433206		1481	0.07189	0.433206	0.186726	0.147435	1	1
1482		155.063	6.89	0.26087	0.891264		1482	155.063	6.89	0.26087	0.891264		1482	0.26087	0.891264		1482	0.26087	0.891264	0.477443	0.376979	1	1
1483		155.069	23.1	0.64698	0.901979		1483	155.069	23.1	0.64698	0.901979		1483	0.64698	0.901979		1483	0.64698	0.901979	0.819169	0.646798	1	1
1484		155.071	21.32	0.63271	0.910129		1484	155.071	21.32	0.63271	0.910129		1484	0.63271	0.910129		1484	0.63271	0.910129	0.810271	0.639773	1	1
1485		155.077	4.39	0.0013	3.0239		1485	155.077	4.39	0.0013	3.0239		1485	0.0013	3.0239		11985	0.0013	3.0239	0.0096274	0.00760159	1	1
1486		155.084	6.82	0.02194	1.88064		1486	155.084	6.82	0.02194	1.88064		1486	0.02194	1.88064		1486	0.02194	1.88064	0.0755379	0.0596431	1	1
1487		155.104	23.5	0.53941	1.15265		1487	155.104	23.5	0.53941	1.15265		1487	0.53941	1.15265		1487	0.53941	1.15265	0.746536	0.589449	1	1
1488		155.116	18.2	0.24342	0.715698		1488	155.116	18.2	0.24342	0.715698		1488	0.24342	0.715698		1488	0.24342	0.715698	0.455256	0.35946	1	1
1489		155.521	5.67	0.0069	3.78022		1489	155.521	5.67	0.0069	3.78022		1489	0.0069	3.78022		5946	0.0069	3.78022	0.0317115	0.0250387	1	1
1490		155.528	6.39	5.4943e-07	57.9187		1490	155.528	6.39	5.4943e-07	57.9187		1490	5.4943e-07	57.9187		1490	5.4943e-07	57.9187	0.000387394	0.000305878	0.0093	0.0093
1491		155.916	8.88	0.00038	0		1491	155.916	8.88	0.00038	0		1491	0.00038	0		15842	0.00038	0	0.00425288	0.00335799	1	1
1492		155.976	8.88	0.193	0.803695		1492	155.976	8.88	0.193	0.803695		1492	0.193	0.803695		1492	0.193	0.803695	0.386731	0.305355	1	1
1493		156.024	4.77	0.70946	0.941555		1493	156.024	4.77	0.70946	0.941555		1493	0.70946	0.941555		1493	0.70946	0.941555	0.856556	0.676318	1	1
1494		156.029	6.37	2.0568e-06	9.71158		1494	156.029	6.37	2.0568e-06	9.71158		1494	2.0568e-06	9.71158		1494	2.0568e-06	9.71158	0.000570577	0.000450515	0.0347	0.0347
1495		156.029	5.73	0.00062	2.35014		1495	156.029	5.73	0.00062	2.35014		1495	0.00062	2.35014		16361	0.00062	2.35014	0.00591745	0.00467229	1	1
1496		156.039	5	0.38197	0.934706		1496	156.039	5	0.38197	0.934706		1496	0.38197	0.934706		1496	0.38197	0.934706	0.609093	0.480927	1	1
1497		156.041	6.86	0.73442	1.03241		1497	156.041	6.86	0.73442	1.03241		1497	0.73442	1.03241		1497	0.73442	1.03241	0.870359	0.687217	1	1
1498		156.046	22.33	0.00937	0.730961		1498	156.046	22.33	0.00937	0.730961		1498	0.00937	0.730961		1498	0.00937	0.730961	0.039859	0.0314718	1	1
1499		156.047	25.48	0.48461	1.24422		1499	156.047	25.48	0.48461	1.24422		1499	0.48461	1.24422		1499	0.48461	1.24422	0.702886	0.554984	1	1
1500		156.047	20.5	0.23515	0.859042		1500	156.047	20.5	0.23515	0.859042		1500	0.23515	0.859042		1500	0.23515	0.859042	0.444753	0.351168	1	1
1501		156.073	6.88	2.549e-05	3.20933		1501	156.073	6.88	2.549e-05	3.20933		1501	2.549e-05	3.20933		1501	2.549e-05	3.20933	0.00107142	0.000845969	0.4213	0.4213
1502		156.074	5.51	0.0678	3.21429		1502	156.074	5.51	0.0678	3.21429		1502	0.0678	3.21429		1502	0.0678	3.21429	0.178626	0.141039	1	1
1503	HISTIDINE	156.075	4.7	5.5001e-05	2.35431		1503	156.075	4.7	5.5001e-05	2.35431		1503	5.5001e-05	2.35431		1503	5.5001e-05	2.35431	0.00148678	0.00117393	0.8964	0.8963
1504		156.097	9.05	0.00163	0.440268		1504	156.097	9.05	0.00163	0.440268		1504	0.00163	0.440268		14597	0.00163	0.440268	0.0112952	0.00891844	1	1
1505		156.098	26.05	0.56091	1.26055		1505	156.098	26.05	0.56091	1.26055		1505	0.56091	1.26055		1505	0.56091	1.26055	0.761945	0.601615	1	1
1506		156.099	30.62	0.28938	1.46371		1506	156.099	30.62	0.28938	1.46371		1506	0.28938	1.46371		1506	0.28938	1.46371	0.513785	0.405673	1	1
1507		156.099	28.18	0.11595	1.15623		1507	156.099	28.18	0.11595	1.15623		1507	0.11595	1.15623		1507	0.11595	1.15623	0.266735	0.210609	1	1
1508		156.1	6.06	0.02296	1.33627		1508	156.1	6.06	0.02296	1.33627		1508	0.02296	1.33627		1508	0.02296	1.33627	0.0782221	0.0617625	1	1
1509		156.1	31.27	0.7655	1.09516		1509	156.1	31.27	0.7655	1.09516		1509	0.7655	1.09516		1509	0.7655	1.09516	0.888335	0.701411	1	1
1510		156.1	12.86	0.05093	0.479121		1510	156.1	12.86	0.05093	0.479121		1510	0.05093	0.479121		1510	0.05093	0.479121	0.143033	0.112936	1	1
1511		156.1	7.09	0.27855	1.24451		1511	156.1	7.09	0.27855	1.24451		1511	0.27855	1.24451		1511	0.27855	1.24451	0.500509	0.395191	1	1
1512		156.1	27.3	0.26553	1.41683		1512	156.1	27.3	0.26553	1.41683		1512	0.26553	1.41683		1512	0.26553	1.41683	0.483098	0.381444	1	1
1513		156.101	22.4	0.20025	0.827057		1513	156.101	22.4	0.20025	0.827057		1513	0.20025	0.827057		1513	0.20025	0.827057	0.397028	0.313485	1	1
1514		156.103	4.77	0.03974	0.728752		1514	156.103	4.77	0.03974	0.728752		1514	0.03974	0.728752		1514	0.03974	0.728752	0.118666	0.0936961	1	1
1515		156.12	18.22	0.63894	0.823171		1515	156.12	18.22	0.63894	0.823171		1515	0.63894	0.823171		1515	0.63894	0.823171	0.814045	0.642752	1	1
1516		156.515	5.71	0.00056	0.23275		1516	156.515	5.71	0.00056	0.23275		1516	0.00056	0.23275		14514	0.00056	0.23275	0.005532	0.00436795	1	1
1517		156.875	4.64	0.31164	1.22894		1517	156.875	4.64	0.31164	1.22894		1517	0.31164	1.22894		1517	0.31164	1.22894	0.538394	0.425105	1	1
1518		156.959	9.55	0.00083	0.316454		1518	156.959	9.55	0.00083	0.316454		1518	0.00083	0.316454		16649	0.00083	0.316454	0.00723237	0.00571052	1	1
1519		156.96	20.38	0.00436	0.735553		1519	156.96	20.38	0.00436	0.735553		1519	0.00436	0.735553		5143	0.00436	0.735553	0.0225213	0.0177824	1	1
1520		156.961	5.97	0.08348	0.688923		1520	156.961	5.97	0.08348	0.688923		1520	0.08348	0.688923		1520	0.08348	0.688923	0.208786	0.164853	1	1
1521		156.961	7.02	0.18789	0.917644		1521	156.961	7.02	0.18789	0.917644		1521	0.18789	0.917644		13287	0.18789	0.917644	0.379186	0.299397	1	1
1522		156.963	3.92	0.1196	0.759962		1522	156.963	3.92	0.1196	0.759962		1522	0.1196	0.759962		1522	0.1196	0.759962	0.272428	0.215104	1	1
1523		156.979	7.5	0.02334	2.08295		1523	156.979	7.5	0.02334	2.08295		1523	0.02334	2.08295		1523	0.02334	2.08295	0.0792455	0.0625705	1	1
1524		156.981	6.1	0.00051	1.99822		1524	156.981	6.1	0.00051	1.99822		1524	0.00051	1.99822		16078	0.00051	1.99822	0.00519893	0.00410496	1	1
1525		157.009	5.67	1.0103e-05	3.17315		1525	157.009	5.67	1.0103e-05	3.17315		1525	1.0103e-05	3.17315		1525	1.0103e-05	3.17315	0.000871115	0.000687814	0.169	0.169
1526		157.032	9.19	8.306e-06	10.0419		1526	157.032	9.19	8.306e-06	10.0419		1526	8.306e-06	10.0419		1526	8.306e-06	10.0419	0.000810185	0.000639704	0.1392	0.1392
1527		157.032	6.42	0.00038	5.97797		1527	157.032	6.42	0.00038	5.97797		1527	0.00038	5.97797		15469	0.00038	5.97797	0.00425288	0.00335799	1	1
1528		157.034	8.56	0.02042	17.9098		1528	157.034	8.56	0.02042	17.9098		1528	0.02042	17.9098		6455	0.02042	17.9098	0.0715123	0.0564646	1	1
1529		157.043	27.97	0.39652	1.7747		1529	157.043	27.97	0.39652	1.7747		1529	0.39652	1.7747		1529	0.39652	1.7747	0.623598	0.492379	1	1
1530		157.043	31.87	0.3636	1.33333		1530	157.043	31.87	0.3636	1.33333		1530	0.3636	1.33333		1530	0.3636	1.33333	0.592189	0.467579	1	1
1531		157.044	6.15	0.31407	0.848653		1531	157.044	6.15	0.31407	0.848653		1531	0.31407	0.848653		15061	0.31407	0.848653	0.540551	0.426807	1	1
1532		157.045	6.98	0.19907	0.863354		1532	157.045	6.98	0.19907	0.863354		1532	0.19907	0.863354		1532	0.19907	0.863354	0.395337	0.312149	1	1
1533		157.045	28.57	0.14608	1.47568		1533	157.045	28.57	0.14608	1.47568		1533	0.14608	1.47568		1533	0.14608	1.47568	0.316675	0.25004	1	1
1534		157.045	11.15	0.25312	0.576673		1534	157.045	11.15	0.25312	0.576673		1534	0.25312	0.576673		1534	0.25312	0.576673	0.468018	0.369537	1	1
1535		157.046	22.35	0.2536	0.682103		1535	157.046	22.35	0.2536	0.682103		1535	0.2536	0.682103		1535	0.2536	0.682103	0.468803	0.370157	1	1
1536		157.046	30.86	0.68548	0.920627		1536	157.046	30.86	0.68548	0.920627		1536	0.68548	0.920627		1536	0.68548	0.920627	0.841777	0.664649	1	1
1537		157.048	23.48	0.4554	0.892985		1537	157.048	23.48	0.4554	0.892985		1537	0.4554	0.892985		1537	0.4554	0.892985	0.67825	0.535532	1	1
1538		157.048	26.67	0.80328	0.960616		1538	157.048	26.67	0.80328	0.960616		1538	0.80328	0.960616		1538	0.80328	0.960616	0.907162	0.716276	1	1
1539		157.059	5.46	0.00092	2.0523		1539	157.059	5.46	0.00092	2.0523		1539	0.00092	2.0523		15254	0.00092	2.0523	0.00770705	0.00608532	1	1
1540		157.062	6.9	0.01386	0.719481		1540	157.062	6.9	0.01386	0.719481		1540	0.01386	0.719481		4951	0.01386	0.719481	0.0537563	0.0424449	1	1
1541		157.078	4.7	0.00268	1.89327		1541	157.078	4.7	0.00268	1.89327		1541	0.00268	1.89327		14651	0.00268	1.89327	0.0159574	0.0125996	1	1
1542		157.08	30.01	0.13646	0.909179		1542	157.08	30.01	0.13646	0.909179		1542	0.13646	0.909179		1542	0.13646	0.909179	0.300293	0.237105	1	1
1543		157.08	29.76	0.04876	0.881628		1543	157.08	29.76	0.04876	0.881628		1543	0.04876	0.881628		1543	0.04876	0.881628	0.138628	0.109458	1	1
1544		157.081	31.12	0.8223	0.980134		1544	157.081	31.12	0.8223	0.980134		1544	0.8223	0.980134		1544	0.8223	0.980134	0.917268	0.724255	1	1
1545		157.081	15.81	0.44184	0.895433		1545	157.081	15.81	0.44184	0.895433		1545	0.44184	0.895433		1545	0.44184	0.895433	0.665256	0.525272	1	1
1546		157.081	28.21	0.80463	1.01964		1546	157.081	28.21	0.80463	1.01964		1546	0.80463	1.01964		1546	0.80463	1.01964	0.907548	0.716581	1	1
1547		157.081	31.59	0.80197	0.951364		1547	157.081	31.59	0.80197	0.951364		1547	0.80197	0.951364		1547	0.80197	0.951364	0.906582	0.715818	1	1
1548		157.082	6.03	0.14436	0.719727		1548	157.082	6.03	0.14436	0.719727		1548	0.14436	0.719727		10647	0.14436	0.719727	0.31375	0.247731	1	1
1549		157.082	28.6	0.33778	1.07719		1549	157.082	28.6	0.33778	1.07719		1549	0.33778	1.07719		1549	0.33778	1.07719	0.565545	0.446543	1	1
1550		157.082	26.93	0.11107	0.79938		1550	157.082	26.93	0.11107	0.79938		1550	0.11107	0.79938		1550	0.11107	0.79938	0.258306	0.203953	1	1
1551		157.082	18.15	0.00575	0.59452		1551	157.082	18.15	0.00575	0.59452		1551	0.00575	0.59452		1951	0.00575	0.59452	0.0276976	0.0218694	1	1
1552		157.082	12.72	0.09591	0.802162		1552	157.082	12.72	0.09591	0.802162		1552	0.09591	0.802162		1552	0.09591	0.802162	0.231814	0.183035	1	1
1553		157.083	11.21	0.01956	0.467208		1553	157.083	11.21	0.01956	0.467208		1553	0.01956	0.467208		1553	0.01956	0.467208	0.0692167	0.054652	1	1
1554		157.083	27.21	0.18894	0.858031		1554	157.083	27.21	0.18894	0.858031		1554	0.18894	0.858031		1554	0.18894	0.858031	0.380664	0.300565	1	1
1555		157.084	6.99	0.71626	0.880795		1555	157.084	6.99	0.71626	0.880795		1555	0.71626	0.880795		1555	0.71626	0.880795	0.859992	0.679031	1	1
1556		157.094	31	0.19999	0.771222		1556	157.094	31	0.19999	0.771222		1556	0.19999	0.771222		1556	0.19999	0.771222	0.396791	0.313298	1	1
1557		157.094	28.74	0.89181	0.971084		1557	157.094	28.74	0.89181	0.971084		1557	0.89181	0.971084		1557	0.89181	0.971084	0.953149	0.752586	1	1
1558		157.106	4.68	0.00462	2.83278		1558	157.106	4.68	0.00462	2.83278		1558	0.00462	2.83278		1558	0.00462	2.83278	0.0235552	0.0185987	1	1
1559		157.539	5.77	0.01412	0.249092		1559	157.539	5.77	0.01412	0.249092		1559	0.01412	0.249092		1559	0.01412	0.249092	0.0545647	0.0430831	1	1
1560		157.992	14.12	0.04205	1.29316		1560	157.992	14.12	0.04205	1.29316		1560	0.04205	1.29316		1560	0.04205	1.29316	0.123945	0.0978646	1	1
1561		157.992	20.39	0.1681	0.807762		1561	157.992	20.39	0.1681	0.807762		1561	0.1681	0.807762		1561	0.1681	0.807762	0.350017	0.276366	1	1
1562		157.993	21.44	0.0635	0.705043		1562	157.993	21.44	0.0635	0.705043		1562	0.0635	0.705043		1562	0.0635	0.705043	0.169862	0.134119	1	1
1563		158.005	5.42	0.39851	0.812724		1563	158.005	5.42	0.39851	0.812724		1563	0.39851	0.812724		1563	0.39851	0.812724	0.625279	0.493707	1	1
1564		158.025	23.75	0.72148	1.05788		1564	158.025	23.75	0.72148	1.05788		1564	0.72148	1.05788		1564	0.72148	1.05788	0.862758	0.681215	1	1
1565		158.078	3.62	0.00026	4.62414		1565	158.078	3.62	0.00026	4.62414		1565	0.00026	4.62414		13223	0.00026	4.62414	0.0033637	0.00265591	1	1
1566		158.085	15.85	0.62396	0.899507		1566	158.085	15.85	0.62396	0.899507		1566	0.62396	0.899507		1566	0.62396	0.899507	0.805353	0.63589	1	1
1567		158.089	30.86	0.10797	0.661392		1567	158.089	30.86	0.10797	0.661392		1567	0.10797	0.661392		1567	0.10797	0.661392	0.253057	0.199808	1	1
1568		158.091	4.69	6.6281e-05	3.19473		1568	158.091	4.69	6.6281e-05	3.19473		1568	6.6281e-05	3.19473		1568	6.6281e-05	3.19473	0.0016023	0.00126514	1	1
1569		158.093	31.37	0.82036	1.082		1569	158.093	31.37	0.82036	1.082		1569	0.82036	1.082		1569	0.82036	1.082	0.915929	0.723198	1	1
1570		158.114	28.47	0.69105	0.964046		1570	158.114	28.47	0.69105	0.964046		1570	0.69105	0.964046		1570	0.69105	0.964046	0.845549	0.667628	1	1
1571		158.114	28.09	0.68196	0.974412		1571	158.114	28.09	0.68196	0.974412		1571	0.68196	0.974412		1571	0.68196	0.974412	0.83982	0.663104	1	1
1572		158.115	26.76	0.61648	0.9574		1572	158.115	26.76	0.61648	0.9574		1572	0.61648	0.9574		1572	0.61648	0.9574	0.801079	0.632515	1	1
1573		158.115	31.54	0.73265	1.02687		1573	158.115	31.54	0.73265	1.02687		1573	0.73265	1.02687		1573	0.73265	1.02687	0.86954	0.68657	1	1
1574		158.115	25.56	0.49507	1.17885		1574	158.115	25.56	0.49507	1.17885		1574	0.49507	1.17885		1574	0.49507	1.17885	0.711462	0.561756	1	1
1575		158.115	30.84	0.08829	1.07961		1575	158.115	30.84	0.08829	1.07961		1575	0.08829	1.07961		1575	0.08829	1.07961	0.217822	0.171988	1	1
1576		158.116	30.29	0.52136	1.05302		1576	158.116	30.29	0.52136	1.05302		1576	0.52136	1.05302		1576	0.52136	1.05302	0.732397	0.578285	1	1
1577		158.116	29.37	0.37604	1.06527		1577	158.116	29.37	0.37604	1.06527		1577	0.37604	1.06527		1046	0.37604	1.06527	0.603177	0.476256	1	1
1578		158.117	22.32	0.42808	1.1399		1578	158.117	22.32	0.42808	1.1399		1578	0.42808	1.1399		1578	0.42808	1.1399	0.653552	0.516031	1	1
1579		158.117	20.54	0.26117	0.77907		1579	158.117	20.54	0.26117	0.77907		1579	0.26117	0.77907		1579	0.26117	0.77907	0.477889	0.377331	1	1
1580		158.117	12.44	0.78148	0.957422		1580	158.117	12.44	0.78148	0.957422		1580	0.78148	0.957422		1580	0.78148	0.957422	0.895547	0.707105	1	1
1581		158.117	27.17	0.64995	1.01722		1581	158.117	27.17	0.64995	1.01722		1581	0.64995	1.01722		1581	0.64995	1.01722	0.821087	0.648312	1	1
1582		158.118	6.11	0.87374	1.06404		1582	158.118	6.11	0.87374	1.06404		1582	0.87374	1.06404		1582	0.87374	1.06404	0.944032	0.745387	1	1
1583		158.152	23.19	0.11936	0.747348		1583	158.152	23.19	0.11936	0.747348		1583	0.11936	0.747348		1583	0.11936	0.747348	0.272102	0.214846	1	1
1584		158.152	23.98	0.65397	1.02844		1584	158.152	23.98	0.65397	1.02844		1584	0.65397	1.02844		518	0.65397	1.02844	0.82313	0.649926	1	1
1585		158.153	6.91	0.13851	0.760827		1585	158.153	6.91	0.13851	0.760827		1585	0.13851	0.760827		1585	0.13851	0.760827	0.303885	0.239941	1	1
1586		158.96	25.78	0.62687	0.848385		1586	158.96	25.78	0.62687	0.848385		1586	0.62687	0.848385		1586	0.62687	0.848385	0.806929	0.637134	1	1
1587		158.96	30.5	0.72035	1.08568		1587	158.96	30.5	0.72035	1.08568		1587	0.72035	1.08568		1587	0.72035	1.08568	0.862199	0.680774	1	1
1588		158.961	25.14	0.47011	1.17094		1588	158.961	25.14	0.47011	1.17094		1588	0.47011	1.17094		1588	0.47011	1.17094	0.69094	0.545552	1	1
1589		158.961	26.64	0.19841	0.90365		1589	158.961	26.64	0.19841	0.90365		1589	0.19841	0.90365		1589	0.19841	0.90365	0.394442	0.311443	1	1
1590		158.962	30.74	0.60451	1.05491		1590	158.962	30.74	0.60451	1.05491		1590	0.60451	1.05491		1590	0.60451	1.05491	0.793786	0.626756	1	1
1591		158.962	20.93	0.15816	0.801203		1591	158.962	20.93	0.15816	0.801203		1591	0.15816	0.801203		1591	0.15816	0.801203	0.334967	0.264483	1	1
1592		158.962	4.51	0.89831	0.997813		1592	158.962	4.51	0.89831	0.997813		1592	0.89831	0.997813		1592	0.89831	0.997813	0.956592	0.755305	1	1
1593		158.962	28.67	0.97308	1.001		1593	158.962	28.67	0.97308	1.001		1593	0.97308	1.001		1593	0.97308	1.001	0.988898	0.780813	1	1
1594		158.962	27.19	0.50799	0.987262		1594	158.962	27.19	0.50799	0.987262		1594	0.50799	0.987262		1594	0.50799	0.987262	0.721521	0.569698	1	1
1595		158.964	28.61	0.73434	1.09958		1595	158.964	28.61	0.73434	1.09958		1595	0.73434	1.09958		1595	0.73434	1.09958	0.870325	0.68719	1	1
1596		158.964	31.26	0.36104	0.826501		1596	158.964	31.26	0.36104	0.826501		1596	0.36104	0.826501		1596	0.36104	0.826501	0.589893	0.465767	1	1
1597		158.967	25.68	0.37712	0.872941		1597	158.967	25.68	0.37712	0.872941		1597	0.37712	0.872941		1597	0.37712	0.872941	0.604206	0.477068	1	1
1598		158.969	9.35	0.07408	0.542459		1598	158.969	9.35	0.07408	0.542459		1598	0.07408	0.542459		2251	0.07408	0.542459	0.190833	0.150678	1	1
1599		158.97	5.94	0.05424	0.794965		1599	158.97	5.94	0.05424	0.794965		1599	0.05424	0.794965		1599	0.05424	0.794965	0.150245	0.118631	1	1
1600		158.97	6.13	0.11658	0.76356		1600	158.97	6.13	0.11658	0.76356		1600	0.11658	0.76356		1600	0.11658	0.76356	0.267712	0.211379	1	1
1601		158.972	6.94	0.00785	0.695046		1601	158.972	6.94	0.00785	0.695046		1601	0.00785	0.695046		14120	0.00785	0.695046	0.0348381	0.0275074	1	1
1602		158.996	5.23	0.11583	0.90475		1602	158.996	5.23	0.11583	0.90475		1602	0.11583	0.90475		1602	0.11583	0.90475	0.266496	0.210419	1	1
1603		159.013	6.41	2.8287e-05	2.74197		1603	159.013	6.41	2.8287e-05	2.74197		1603	2.8287e-05	2.74197		1603	2.8287e-05	2.74197	0.00109536	0.000864873	0.4666	0.4666
1604		159.027	9.07	0.2475	3.41088		1604	159.027	9.07	0.2475	3.41088		1604	0.2475	3.41088		1604	0.2475	3.41088	0.460545	0.363636	1	1
1605	ALLANTOIN	159.05	5.35	1.8737e-05	4.64519		1605	159.05	5.35	1.8737e-05	4.64519		1605	1.8737e-05	4.64519		1605	1.8737e-05	4.64519	0.000963477	0.000760741	0.3103	0.3103
1606		159.075	5.08	4.1401e-06	4.2871		1606	159.075	5.08	4.1401e-06	4.2871		1606	4.1401e-06	4.2871		1606	4.1401e-06	4.2871	0.000636766	0.000502777	0.0696	0.0696
1607		159.087	30.51	0.02984	1.70393		1607	159.087	30.51	0.02984	1.70393		1607	0.02984	1.70393		13439	0.02984	1.70393	0.095328	0.075269	1	1
1608		159.087	28.83	0.25292	0.594132		1608	159.087	28.83	0.25292	0.594132		1608	0.25292	0.594132		1608	0.25292	0.594132	0.467801	0.369366	1	1
1609		159.088	31.44	0.23201	0.574512		1609	159.088	31.44	0.23201	0.574512		1609	0.23201	0.574512		5036	0.23201	0.574512	0.440192	0.347566	1	1
1610		159.089	12.69	0.00489	2.40678		1610	159.089	12.69	0.00489	2.40678		1610	0.00489	2.40678		146	0.00489	2.40678	0.0244891	0.019336	1	1
1611		159.111	30.5	0.29293	1.24266		1611	159.111	30.5	0.29293	1.24266		1611	0.29293	1.24266		9948	0.29293	1.24266	0.517608	0.408692	1	1
1612		159.111	31.39	0.67286	1.19059		1612	159.111	31.39	0.67286	1.19059		1612	0.67286	1.19059		1612	0.67286	1.19059	0.835067	0.659351	1	1
1613		159.113	28.47	0.82539	0.910959		1613	159.113	28.47	0.82539	0.910959		1613	0.82539	0.910959		1613	0.82539	0.910959	0.918958	0.72559	1	1
1614		159.505	5.67	0.04437	0.674047		1614	159.505	5.67	0.04437	0.674047		1614	0.04437	0.674047		1614	0.04437	0.674047	0.129164	0.101985	1	1
1615		159.964	4.51	0.19106	0.954781		1615	159.964	4.51	0.19106	0.954781		1615	0.19106	0.954781		6606	0.19106	0.954781	0.383981	0.303183	1	1
1616		159.965	29.84	0.98003	0.998693		1616	159.965	29.84	0.98003	0.998693		1616	0.98003	0.998693		1616	0.98003	0.998693	0.991989	0.783253	1	1
1617		159.965	28.49	0.69899	0.941592		1617	159.965	28.49	0.69899	0.941592		1617	0.69899	0.941592		1617	0.69899	0.941592	0.85076	0.671742	1	1
1618		159.966	31.51	0.01208	2.46853		1618	159.966	31.51	0.01208	2.46853		1618	0.01208	2.46853		11407	0.01208	2.46853	0.0483486	0.038175	1	1
1619		159.979	30.01	0.78833	1.11059		1619	159.979	30.01	0.78833	1.11059		1619	0.78833	1.11059		1619	0.78833	1.11059	0.899051	0.709872	1	1
1620		159.98	31.19	0.42185	1.32222		1620	159.98	31.19	0.42185	1.32222		1620	0.42185	1.32222		1620	0.42185	1.32222	0.647357	0.511139	1	1
1621		159.992	4.69	0.08146	0.466667		1621	159.992	4.69	0.08146	0.466667		1621	0.08146	0.466667		1621	0.08146	0.466667	0.204976	0.161845	1	1
1622		160.013	6.27	0.00053	3.25		1622	160.013	6.27	0.00053	3.25		1622	0.00053	3.25		8235	0.00053	3.25	0.00534804	0.0042227	1	1
1623		160.04	22.71	0.00322	13.6918		1623	160.04	22.71	0.00322	13.6918		1623	0.00322	13.6918		10101	0.00322	13.6918	0.0182665	0.0144228	1	1
1624		160.042	20.48	1.9581e-05	12.362		1624	160.042	20.48	1.9581e-05	12.362		1624	1.9581e-05	12.362		1624	1.9581e-05	12.362	0.000974132	0.000769153	0.3251	0.325
1625		160.074	9.35	0.00146	2.15253		1625	160.074	9.35	0.00146	2.15253		1625	0.00146	2.15253		13088	0.00146	2.15253	0.0103895	0.00820329	1	1
1626		160.074	16.15	0.00249	5.12093		1626	160.074	16.15	0.00249	5.12093		1626	0.00249	5.12093		6546	0.00249	5.12093	0.015206	0.0120063	1	1
1627		160.074	9.94	2.0085e-05	7.25411		1627	160.074	9.94	2.0085e-05	7.25411		1627	2.0085e-05	7.25411		1627	2.0085e-05	7.25411	0.000979142	0.00077311	0.3332	0.3332
1628		160.074	12.73	0.01327	2.26336		1628	160.074	12.73	0.01327	2.26336		1628	0.01327	2.26336		1030	0.01327	2.26336	0.0520767	0.0411187	1	1
1629		160.092	12.62	0.01082	2.2472		1629	160.092	12.62	0.01082	2.2472		1629	0.01082	2.2472		3417	0.01082	2.2472	0.04443	0.035081	1	1
1630		160.131	10.04	0.00187	0.411658		1630	160.131	10.04	0.00187	0.411658		1630	0.00187	0.411658		13398	0.00187	0.411658	0.0124485	0.00982909	1	1
1631		160.132	10.86	0.4051	1.19552		1631	160.132	10.86	0.4051	1.19552		1631	0.4051	1.19552		1631	0.4051	1.19552	0.63169	0.498769	1	1
1632		160.966	4.53	0.56376	1.02682		1632	160.966	4.53	0.56376	1.02682		1632	0.56376	1.02682		1632	0.56376	1.02682	0.763746	0.603037	1	1
1633		160.967	31.35	0.88343	1.02333		1633	160.967	31.35	0.88343	1.02333		1633	0.88343	1.02333		1633	0.88343	1.02333	0.94941	0.749633	1	1
1634		160.987	23.5	0.99016	1.0038		1634	160.987	23.5	0.99016	1.0038		1634	0.99016	1.0038		16234	0.99016	1.0038	0.996461	0.786784	1	1
1635		160.988	20.13	0.15496	1.2921		1635	160.988	20.13	0.15496	1.2921		1635	0.15496	1.2921		1635	0.15496	1.2921	0.330506	0.26096	1	1
1636		160.989	20.9	0.52889	1.06363		1636	160.989	20.9	0.52889	1.06363		1636	0.52889	1.06363		1636	0.52889	1.06363	0.738804	0.583344	1	1
1637		160.992	3.9	4.3205e-05	3.12283		1637	160.992	3.9	4.3205e-05	3.12283		1637	4.3205e-05	3.12283		1637	4.3205e-05	3.12283	0.00132448	0.00104578	0.7072	0.7072
1638		161.008	15	0.52864	0.779774		1638	161.008	15	0.52864	0.779774		1638	0.52864	0.779774		1638	0.52864	0.779774	0.738591	0.583176	1	1
1639		161.008	5.91	0.30345	0.872255		1639	161.008	5.91	0.30345	0.872255		1639	0.30345	0.872255		1639	0.30345	0.872255	0.529543	0.418116	1	1
1640		161.01	23.51	0.61151	0.92707		1640	161.01	23.51	0.61151	0.92707		1640	0.61151	0.92707		1640	0.61151	0.92707	0.797962	0.630054	1	1
1641		161.01	7.05	0.02056	0.700996		1641	161.01	7.05	0.02056	0.700996		1641	0.02056	0.700996		1641	0.02056	0.700996	0.0718687	0.056746	1	1
1642		161.01	9.43	0.0001	0.274077		1642	161.01	9.43	0.0001	0.274077		1642	0.0001	0.274077		16228	0.0001	0.274077	0.00191425	0.00151145	1	1
1643		161.01	4.09	0.00758	0.416602		1643	161.01	4.09	0.00758	0.416602		1643	0.00758	0.416602		15792	0.00758	0.416602	0.0339965	0.0268429	1	1
1644		161.01	20.6	0.75856	0.948345		1644	161.01	20.6	0.75856	0.948345		1644	0.75856	0.948345		15345	0.75856	0.948345	0.884778	0.698601	1	1
1645		161.01	5.54	0.25624	0.757095		1645	161.01	5.54	0.25624	0.757095		1645	0.25624	0.757095		1645	0.25624	0.757095	0.47243	0.37302	1	1
1646		161.01	11.36	0.02451	0.778302		1646	161.01	11.36	0.02451	0.778302		1646	0.02451	0.778302		1646	0.02451	0.778302	0.0822443	0.0649384	1	1
1647		161.01	16.06	0.62876	0.925739		1647	161.01	16.06	0.62876	0.925739		1647	0.62876	0.925739		1095	0.62876	0.925739	0.808203	0.63814	1	1
1648		161.012	6.14	0.10683	0.827809		1648	161.012	6.14	0.10683	0.827809		1648	0.10683	0.827809		13927	0.10683	0.827809	0.251255	0.198385	1	1
1649		161.013	13.38	0.89472	1.02225		1649	161.013	13.38	0.89472	1.02225		1649	0.89472	1.02225		1649	0.89472	1.02225	0.954596	0.753729	1	1
1650		161.015	31.5	0.43306	2.2093		1650	161.015	31.5	0.43306	2.2093		1650	0.43306	2.2093		1650	0.43306	2.2093	0.658083	0.519608	1	1
1651	ETHYL-3-UREIDOPROPIONATE	161.095	25.4	0.04969	0.832509		1651	161.095	25.4	0.04969	0.832509		1651	0.04969	0.832509		1651	0.04969	0.832509	0.140588	0.111005	1	1
1652		161.127	4.29	2.661e-05	0.473438		1652	161.127	4.29	2.661e-05	0.473438		1652	2.661e-05	0.473438		1652	2.661e-05	0.473438	0.00108505	0.00085673	0.4391	0.4391
1653		161.128	27.56	0.94443	1.03015		1653	161.128	27.56	0.94443	1.03015		1653	0.94443	1.03015		1653	0.94443	1.03015	0.976676	0.771162	1	1
1654		161.512	6.26	0.00152	83.1724		1654	161.512	6.26	0.00152	83.1724		1654	0.00152	83.1724		4190	0.00152	83.1724	0.0107083	0.00845508	1	1
1655		161.958	6.35	6.4785e-05	2.70916		1655	161.958	6.35	6.4785e-05	2.70916		1655	6.4785e-05	2.70916		1655	6.4785e-05	2.70916	0.00158653	0.00125269	1	1
1656		162.012	8.99	0.1439	0.408624		1656	162.012	8.99	0.1439	0.408624		1656	0.1439	0.408624		1656	0.1439	0.408624	0.313072	0.247195	1	1
1657		162.021	5.95	0.90514	0.990272		1657	162.021	5.95	0.90514	0.990272		1657	0.90514	0.990272		13499	0.90514	0.990272	0.959896	0.757913	1	1
1658		162.073	5.95	0.00036	6.04104		1658	162.073	5.95	0.00036	6.04104		1658	0.00036	6.04104		13805	0.00036	6.04104	0.0041023	0.00323909	1	1
1659	AMINOADIPATE/N-METHYL-L-GLUTARATE	162.074	5.23	0.35248	1.13611		1659	162.074	5.23	0.35248	1.13611		1659	0.35248	1.13611		1659	0.35248	1.13611	0.581692	0.459291	1	1
1660		162.076	3.62	0.00016	4.21574		1660	162.076	3.62	0.00016	4.21574		1660	0.00016	4.21574		16012	0.00016	4.21574	0.00250233	0.00197579	1	1
1661		162.11	6.2	0.0405	1.28114		1661	162.11	6.2	0.0405	1.28114		1661	0.0405	1.28114		1661	0.0405	1.28114	0.120362	0.0950352	1	1
1662	CARNITINE	162.111	5.82	0.09248	0.787722		1662	162.111	5.82	0.09248	0.787722		1662	0.09248	0.787722		1662	0.09248	0.787722	0.225334	0.177919	1	1
1663		162.514	8.78	0.00182	3.81113		1663	162.514	8.78	0.00182	3.81113		1663	0.00182	3.81113		12797	0.00182	3.81113	0.0122118	0.00964214	1	1
1664		162.935	6.89	0.00012	0.554625		1664	162.935	6.89	0.00012	0.554625		1664	0.00012	0.554625		16222	0.00012	0.554625	0.00212855	0.00168066	1	1
1665		162.936	9.23	0.00029	0.469737		1665	162.936	9.23	0.00029	0.469737		1665	0.00029	0.469737		15646	0.00029	0.469737	0.00358203	0.00282829	1	1
1666		162.936	4.13	0.00505	0.426759		1666	162.936	4.13	0.00505	0.426759		1666	0.00505	0.426759		1666	0.00505	0.426759	0.0250604	0.0197872	1	1
1667		162.936	13.82	0.04922	0.532847		1667	162.936	13.82	0.04922	0.532847		1667	0.04922	0.532847		16218	0.04922	0.532847	0.139538	0.110176	1	1
1668		162.945	5.71	0.30102	0.915072		1668	162.945	5.71	0.30102	0.915072		1668	0.30102	0.915072		1668	0.30102	0.915072	0.527151	0.416227	1	1
1669		162.967	6.93	0.16602	0.794261		1669	162.967	6.93	0.16602	0.794261		1669	0.16602	0.794261		1669	0.16602	0.794261	0.347095	0.274059	1	1
1670		162.97	9.08	0.03465	8.44658		1670	162.97	9.08	0.03465	8.44658		1670	0.03465	8.44658		1670	0.03465	8.44658	0.106822	0.0843446	1	1
1671		162.972	8.87	0.00028	11.085		1671	162.972	8.87	0.00028	11.085		1671	0.00028	11.085		16755	0.00028	11.085	0.00352018	0.00277946	1	1
1672		162.976	9.19	0.03153	10.7235		1672	162.976	9.19	0.03153	10.7235		1672	0.03153	10.7235		1672	0.03153	10.7235	0.0994262	0.0785048	1	1
1673		162.983	8.75	0.44221	1.95217		1673	162.983	8.75	0.44221	1.95217		1673	0.44221	1.95217		1673	0.44221	1.95217	0.665458	0.525432	1	1
1674		162.99	11.7	0.23416	0.835069		1674	162.99	11.7	0.23416	0.835069		1674	0.23416	0.835069		13092	0.23416	0.835069	0.443327	0.350041	1	1
1675		162.99	20.39	0.13985	1.25419		1675	162.99	20.39	0.13985	1.25419		1675	0.13985	1.25419		1675	0.13985	1.25419	0.305952	0.241573	1	1
1676		163.014	6.92	0.26164	0.915126		1676	163.014	6.92	0.26164	0.915126		1676	0.26164	0.915126		1676	0.26164	0.915126	0.478542	0.377847	1	1
1677		163.014	8.84	0.20914	1.52653		1677	163.014	8.84	0.20914	1.52653		1677	0.20914	1.52653		1677	0.20914	1.52653	0.408896	0.322856	1	1
1678		163.021	5.92	0.45903	1.03936		1678	163.021	5.92	0.45903	1.03936		1678	0.45903	1.03936		1678	0.45903	1.03936	0.681347	0.537977	1	1
1679		163.057	19	0.54924	1.28235		1679	163.057	19	0.54924	1.28235		1679	0.54924	1.28235		1679	0.54924	1.28235	0.753343	0.594824	1	1
1680		163.059	5.02	5.0719e-06	2.03148		1680	163.059	5.02	5.0719e-06	2.03148		1680	5.0719e-06	2.03148		1680	5.0719e-06	2.03148	0.00066998	0.000529002	0.0852	0.0852
1681		163.073	26.65	0.07605	0.67998		1681	163.073	26.65	0.07605	0.67998		1681	0.07605	0.67998		1681	0.07605	0.67998	0.194722	0.153748	1	1
1682		163.073	23.72	0.09216	0.714583		1682	163.073	23.72	0.09216	0.714583		1682	0.09216	0.714583		1682	0.09216	0.714583	0.224814	0.177508	1	1
1683		163.079	5.23	0.52489	1.2434		1683	163.079	5.23	0.52489	1.2434		1683	0.52489	1.2434		1683	0.52489	1.2434	0.735931	0.581075	1	1
1684		163.081	4.28	0.21101	0.719321		1684	163.081	4.28	0.21101	0.719321		1684	0.21101	0.719321		1684	0.21101	0.719321	0.411108	0.324602	1	1
1685	DL-5-HYDROXYLYSINE	163.105	4.27	0.98092	1.00332		1685	163.105	4.27	0.98092	1.00332		1685	0.98092	1.00332		1685	0.98092	1.00332	0.992361	0.783547	1	1
1686		163.115	5.81	0.12129	0.81497		1686	163.115	5.81	0.12129	0.81497		1686	0.12129	0.81497		1686	0.12129	0.81497	0.275241	0.217324	1	1
1687		163.148	23.97	0.42087	1.16337		1687	163.148	23.97	0.42087	1.16337		1687	0.42087	1.16337		1687	0.42087	1.16337	0.646217	0.510239	1	1
1688		163.953	5.71	0.48788	0.859361		1688	163.953	5.71	0.48788	0.859361		1688	0.48788	0.859361		1688	0.48788	0.859361	0.705495	0.557044	1	1
1689		163.958	9.27	0.0166	2.25178		1689	163.958	9.27	0.0166	2.25178		1689	0.0166	2.25178		13173	0.0166	2.25178	0.0612127	0.0483323	1	1
1690		163.967	4.83	0.00128	0.540722		1690	163.967	4.83	0.00128	0.540722		1690	0.00128	0.540722		15999	0.00128	0.540722	0.00952095	0.00751754	1	1
1691		163.973	5.95	0.16866	0.799766		1691	163.973	5.95	0.16866	0.799766		1691	0.16866	0.799766		1691	0.16866	0.799766	0.350838	0.277014	1	1
1692		163.974	5.56	0.30665	0.847436		1692	163.974	5.56	0.30665	0.847436		1692	0.30665	0.847436		1692	0.30665	0.847436	0.533039	0.420876	1	1
1693		163.974	9.13	0.00173	1.56439		1693	163.974	9.13	0.00173	1.56439		1693	0.00173	1.56439		15112	0.00173	1.56439	0.0117618	0.00928685	1	1
1694		163.974	20.41	0.00709	0.594799		1694	163.974	20.41	0.00709	0.594799		1694	0.00709	0.594799		1694	0.00709	0.594799	0.0323475	0.0255409	1	1
1695		163.974	24.83	0.98944	1.00346		1695	163.974	24.83	0.98944	1.00346		1695	0.98944	1.00346		1695	0.98944	1.00346	0.996398	0.786735	1	1
1696		163.974	15.92	0.987	1.00282		1696	163.974	15.92	0.987	1.00282		1696	0.987	1.00282		1696	0.987	1.00282	0.995434	0.785974	1	1
1697		163.975	26.26	0.41036	0.560386		1697	163.975	26.26	0.41036	0.560386		1697	0.41036	0.560386		1697	0.41036	0.560386	0.636782	0.50279	1	1
1698		163.976	6.68	0.00018	0.592127		1698	163.976	6.68	0.00018	0.592127		1698	0.00018	0.592127		15037	0.00018	0.592127	0.00268367	0.00211896	1	1
1699		163.976	9.19	0.47852	1.17173		1699	163.976	9.19	0.47852	1.17173		1699	0.47852	1.17173		1699	0.47852	1.17173	0.698302	0.551365	1	1
1700		163.977	31.9	0.49792	1.31163		1700	163.977	31.9	0.49792	1.31163		1700	0.49792	1.31163		1700	0.49792	1.31163	0.713429	0.563308	1	1
1701		164.007	4.68	0.00043	0.408751		1701	164.007	4.68	0.00043	0.408751		1701	0.00043	0.408751		15597	0.00043	0.408751	0.00463174	0.00365712	1	1
1702		164.028	4.85	0.0985	2.71		1702	164.028	4.85	0.0985	2.71		1702	0.0985	2.71		1702	0.0985	2.71	0.236327	0.186599	1	1
1703		164.062	5.01	0.00016	1.89148		1703	164.062	5.01	0.00016	1.89148		1703	0.00016	1.89148		15109	0.00016	1.89148	0.00250233	0.00197579	1	1
1704		164.063	31.43	0.60279	1.3125		1704	164.063	31.43	0.60279	1.3125		1704	0.60279	1.3125		1704	0.60279	1.3125	0.792573	0.625799	1	1
1705		164.066	5.99	0.58044	0.894967		1705	164.066	5.99	0.58044	0.894967		1705	0.58044	0.894967		1705	0.58044	0.894967	0.77695	0.613463	1	1
1706		164.09	5.02	0.00012	2.87039		1706	164.09	5.02	0.00012	2.87039		1706	0.00012	2.87039		16190	0.00012	2.87039	0.00212855	0.00168066	1	1
1707		164.116	5.82	0.20599	0.820118		1707	164.116	5.82	0.20599	0.820118		1707	0.20599	0.820118		1707	0.20599	0.820118	0.404561	0.319433	1	1
1708		164.126	5.46	0.26292	0.937971		1708	164.126	5.46	0.26292	0.937971		1708	0.26292	0.937971		1708	0.26292	0.937971	0.480053	0.37904	1	1
1709		164.516	5.97	0.99317	0.998397		1709	164.516	5.97	0.99317	0.998397		1709	0.99317	0.998397		1709	0.99317	0.998397	0.997414	0.787537	1	1
1710		164.909	4.62	0.00196	4.42412		1710	164.909	4.62	0.00196	4.42412		1710	0.00196	4.42412		8759	0.00196	4.42412	0.0128804	0.0101701	1	1
1711		164.927	30.56	0.29749	1.56557		1711	164.927	30.56	0.29749	1.56557		1711	0.29749	1.56557		1711	0.29749	1.56557	0.523352	0.413228	1	1
1712		164.928	31.22	0.76594	0.919225		1712	164.928	31.22	0.76594	0.919225		1712	0.76594	0.919225		6669	0.76594	0.919225	0.888364	0.701434	1	1
1713		164.928	4.59	0.77587	1.0584		1713	164.928	4.59	0.77587	1.0584		1713	0.77587	1.0584		1713	0.77587	1.0584	0.893452	0.70545	1	1
1714		164.966	6.11	0.7136	1.09365		1714	164.966	6.11	0.7136	1.09365		1714	0.7136	1.09365		1714	0.7136	1.09365	0.859185	0.678394	1	1
1715		164.968	8.67	0.00867	4.47792		1715	164.968	8.67	0.00867	4.47792		1715	0.00867	4.47792		16532	0.00867	4.47792	0.0375131	0.0296195	1	1
1716		164.968	9.14	1.8536e-05	4.1186		1716	164.968	9.14	1.8536e-05	4.1186		1716	1.8536e-05	4.1186		1716	1.8536e-05	4.1186	0.000963477	0.000760741	0.3071	0.3071
1717		164.968	3.98	0.00075	3.80626		1717	164.968	3.98	0.00075	3.80626		1717	0.00075	3.80626		13168	0.00075	3.80626	0.00677965	0.00535306	1	1
1718		164.97	8.98	0.01192	3.8331		1718	164.97	8.98	0.01192	3.8331		1718	0.01192	3.8331		5779	0.01192	3.8331	0.0479349	0.0378484	1	1
1719		164.973	5.95	0.51497	0.870825		1719	164.973	5.95	0.51497	0.870825		1719	0.51497	0.870825		1719	0.51497	0.870825	0.727462	0.574389	1	1
1720		164.981	26.38	0.9798	1.00826		1720	164.981	26.38	0.9798	1.00826		1720	0.9798	1.00826		1720	0.9798	1.00826	0.991934	0.78321	1	1
1721		164.982	15.51	0.47531	1.20777		1721	164.982	15.51	0.47531	1.20777		1721	0.47531	1.20777		1721	0.47531	1.20777	0.695297	0.548992	1	1
1722		165.008	5.91	0.0178	1.51699		1722	165.008	5.91	0.0178	1.51699		1722	0.0178	1.51699		1722	0.0178	1.51699	0.0645131	0.0509382	1	1
1723		165.02	8.59	0.17176	0.413127		1723	165.02	8.59	0.17176	0.413127		1723	0.17176	0.413127		1723	0.17176	0.413127	0.355538	0.280725	1	1
1724		165.02	6.26	0.00977	3.06805		1724	165.02	6.26	0.00977	3.06805		1724	0.00977	3.06805		16741	0.00977	3.06805	0.0411571	0.0324967	1	1
1725		165.051	31.47	0.9946	0.99633		1725	165.051	31.47	0.9946	0.99633		1725	0.9946	0.99633		1725	0.9946	0.99633	0.997978	0.787982	1	1
1726		165.053	25.01	0.62488	1.17556		1726	165.053	25.01	0.62488	1.17556		1726	0.62488	1.17556		1726	0.62488	1.17556	0.8059	0.636322	1	1
1727		165.053	6.71	2.3632e-06	3.08667		1727	165.053	6.71	2.3632e-06	3.08667		1727	2.3632e-06	3.08667		1727	2.3632e-06	3.08667	0.000585354	0.000462183	0.0398	0.0398
1728		165.06	4.97	9.4081e-05	2.2513		1728	165.06	4.97	9.4081e-05	2.2513		1728	9.4081e-05	2.2513		1728	9.4081e-05	2.2513	0.00189078	0.00149292	1	1
1729		165.073	4.99	8.1506e-07	3.24209		1729	165.073	4.99	8.1506e-07	3.24209		1729	8.1506e-07	3.24209		1729	8.1506e-07	3.24209	0.000393245	0.000310498	0.0138	0.0138
1730		165.074	21.03	0.36764	0.22879		1730	165.074	21.03	0.36764	0.22879		1730	0.36764	0.22879		1730	0.36764	0.22879	0.596331	0.470851	1	1
1731		165.087	30.85	0.92297	1.01007		1731	165.087	30.85	0.92297	1.01007		1731	0.92297	1.01007		1731	0.92297	1.01007	0.9671	0.763602	1	1
1732		165.087	27.43	0.83394	1.04358		1732	165.087	27.43	0.83394	1.04358		1732	0.83394	1.04358		1732	0.83394	1.04358	0.924342	0.729841	1	1
1733		165.088	23.53	0.6735	1.08804		1733	165.088	23.53	0.6735	1.08804		1733	0.6735	1.08804		16593	0.6735	1.08804	0.835371	0.659591	1	1
1734		165.088	32	0.34651	0.952649		1734	165.088	32	0.34651	0.952649		1734	0.34651	0.952649		1734	0.34651	0.952649	0.575092	0.454081	1	1
1735		165.088	28.02	0.44049	1.14233		1735	165.088	28.02	0.44049	1.14233		1735	0.44049	1.14233		16348	0.44049	1.14233	0.664228	0.524461	1	1
1736		165.09	24.72	0.99216	0.998152		1736	165.09	24.72	0.99216	0.998152		1736	0.99216	0.998152		1736	0.99216	0.998152	0.997007	0.787215	1	1
1737		165.09	25.88	0.88626	1.03579		1737	165.09	25.88	0.88626	1.03579		1737	0.88626	1.03579		1737	0.88626	1.03579	0.950963	0.75086	1	1
1738		165.09	28.45	0.00475	1.23358		1738	165.09	28.45	0.00475	1.23358		1738	0.00475	1.23358		1738	0.00475	1.23358	0.0240154	0.018962	1	1
1739		165.129	5.47	0.21712	1.465		1739	165.129	5.47	0.21712	1.465		1739	0.21712	1.465		1739	0.21712	1.465	0.419888	0.331535	1	1
1740		165.159	25.93	0.91878	0.962733		1740	165.159	25.93	0.91878	0.962733		1740	0.91878	0.962733		1740	0.91878	0.962733	0.965756	0.76254	1	1
1741		165.969	9.03	0.22982	2.44526		1741	165.969	9.03	0.22982	2.44526		1741	0.22982	2.44526		1741	0.22982	2.44526	0.437183	0.345191	1	1
1742		165.969	3.9	0.0002	4.74667		1742	165.969	3.9	0.0002	4.74667		1742	0.0002	4.74667		16533	0.0002	4.74667	0.00283688	0.00223994	1	1
1743		165.984	4.67	0.09795	1.19838		1743	165.984	4.67	0.09795	1.19838		1743	0.09795	1.19838		1743	0.09795	1.19838	0.235475	0.185926	1	1
1744		166.051	5.35	0.00157	1.72924		1744	166.051	5.35	0.00157	1.72924		1744	0.00157	1.72924		16248	0.00157	1.72924	0.0109874	0.00867542	1	1
1745		166.056	6.72	8.957e-06	3.04579		1745	166.056	6.72	8.957e-06	3.04579		1745	8.957e-06	3.04579		1745	8.957e-06	3.04579	0.000838191	0.000661817	0.15	0.15
1746		166.06	5.72	0.02394	1.32665		1746	166.06	5.72	0.02394	1.32665		1746	0.02394	1.32665		1746	0.02394	1.32665	0.0807641	0.0637696	1	1
1747		166.081	29.76	0.90804	1.06591		1747	166.081	29.76	0.90804	1.06591		1747	0.90804	1.06591		13100	0.90804	1.06591	0.960977	0.758767	1	1
1748		166.082	31.72	0.56843	0.760705		1748	166.082	31.72	0.56843	0.760705		1748	0.56843	0.760705		1748	0.56843	0.760705	0.767186	0.605753	1	1
1749		166.082	31.32	0.62382	1.07543		1749	166.082	31.32	0.62382	1.07543		1749	0.62382	1.07543		1749	0.62382	1.07543	0.80527	0.635824	1	1
1750		166.082	27.2	0.98734	0.998248		1750	166.082	27.2	0.98734	0.998248		1750	0.98734	0.998248		1750	0.98734	0.998248	0.995479	0.786009	1	1
1751		166.083	15.27	0.5874	0.879586		1751	166.083	15.27	0.5874	0.879586		1751	0.5874	0.879586		1751	0.5874	0.879586	0.782049	0.617489	1	1
1752		166.083	12.33	0.6095	1.31061		1752	166.083	12.33	0.6095	1.31061		1752	0.6095	1.31061		1752	0.6095	1.31061	0.796506	0.628904	1	1
1753		166.083	27.97	0.3916	1.23268		1753	166.083	27.97	0.3916	1.23268		1753	0.3916	1.23268		1753	0.3916	1.23268	0.618389	0.488267	1	1
1754		166.084	4.72	0.05048	0.693955		1754	166.084	4.72	0.05048	0.693955		1754	0.05048	0.693955		1754	0.05048	0.693955	0.142209	0.112285	1	1
1755		166.084	7.07	0.01806	1.21789		1755	166.084	7.07	0.01806	1.21789		1755	0.01806	1.21789		1755	0.01806	1.21789	0.0652597	0.0515277	1	1
1756		166.084	26.39	0.97446	0.995032		1756	166.084	26.39	0.97446	0.995032		1756	0.97446	0.995032		1756	0.97446	0.995032	0.989547	0.781325	1	1
1757	PHENYLALANINE	166.085	10.16	0.02708	2.86748		1757	166.085	10.16	0.02708	2.86748		1757	0.02708	2.86748		1757	0.02708	2.86748	0.0886359	0.069985	1	1
1758		166.085	10.22	0.00145	2.54276		1758	166.085	10.22	0.00145	2.54276		1758	0.00145	2.54276		4684	0.00145	2.54276	0.0103488	0.00817116	1	1
1759		166.087	6.01	0.16721	0.851672		1759	166.087	6.01	0.16721	0.851672		1759	0.16721	0.851672		1759	0.16721	0.851672	0.348743	0.27536	1	1
1760		166.093	10.18	0.02414	3.78221		1760	166.093	10.18	0.02414	3.78221		1760	0.02414	3.78221		16762	0.02414	3.78221	0.081293	0.0641872	1	1
1761		166.956	8.66	0.32437	0.633952		1761	166.956	8.66	0.32437	0.633952		1761	0.32437	0.633952		1761	0.32437	0.633952	0.551824	0.435708	1	1
1762		166.964	9.14	0.10838	4.26459		1762	166.964	9.14	0.10838	4.26459		1762	0.10838	4.26459		1762	0.10838	4.26459	0.253713	0.200326	1	1
1763		166.965	8.52	0.00455	4.94922		1763	166.965	8.52	0.00455	4.94922		1763	0.00455	4.94922		2774	0.00455	4.94922	0.0233107	0.0184056	1	1
1764		166.965	8.94	0.00043	4.47447		1764	166.965	8.94	0.00043	4.47447		1764	0.00043	4.47447		14204	0.00043	4.47447	0.00463174	0.00365712	1	1
1765		166.967	3.92	0.00101	2.39808		1765	166.967	3.92	0.00101	2.39808		1765	0.00101	2.39808		11371	0.00101	2.39808	0.00817762	0.00645687	1	1
1766		166.976	5.35	5.9876e-05	2.7902		1766	166.976	5.35	5.9876e-05	2.7902		1766	5.9876e-05	2.7902		1766	5.9876e-05	2.7902	0.00153616	0.00121292	0.9742	0.9742
1767		166.994	8.6	0.81331	0.910526		1767	166.994	8.6	0.81331	0.910526		1767	0.81331	0.910526		1767	0.81331	0.910526	0.911853	0.71998	1	1
1768		166.999	9.48	0.0013	0.330653		1768	166.999	9.48	0.0013	0.330653		1768	0.0013	0.330653		5614	0.0013	0.330653	0.0096274	0.00760159	1	1
1769		167.021	6.04	0.121	1.61333		1769	167.021	6.04	0.121	1.61333		1769	0.121	1.61333		15050	0.121	1.61333	0.274841	0.217008	1	1
1770		167.028	6.41	2.172e-05	2.98486		1770	167.028	6.41	2.172e-05	2.98486		1770	2.172e-05	2.98486		1770	2.172e-05	2.98486	0.00100823	0.000796074	0.3593	0.3593
1771		167.029	3.97	0.60883	1.10204		1771	167.029	3.97	0.60883	1.10204		1771	0.60883	1.10204		1771	0.60883	1.10204	0.796061	0.628553	1	1
1772		167.031	27.69	0.45407	1.11947		1772	167.031	27.69	0.45407	1.11947		1772	0.45407	1.11947		1772	0.45407	1.11947	0.677134	0.53465	1	1
1773		167.049	19.9	0.06036	0.78424		1773	167.049	19.9	0.06036	0.78424		1773	0.06036	0.78424		1773	0.06036	0.78424	0.1634	0.129017	1	1
1774		167.049	17.96	0.00108	0.765716		1774	167.049	17.96	0.00108	0.765716		1774	0.00108	0.765716		12914	0.00108	0.765716	0.00850035	0.0067117	1	1
1775		167.049	21.3	0.33686	0.841329		1775	167.049	21.3	0.33686	0.841329		1775	0.33686	0.841329		1775	0.33686	0.841329	0.564446	0.445675	1	1
1776		167.05	18.82	0.93588	1.02262		1776	167.05	18.82	0.93588	1.02262		1776	0.93588	1.02262		1776	0.93588	1.02262	0.972786	0.768091	1	1
1777		167.05	21.1	0.01282	0.873647		1777	167.05	21.1	0.01282	0.873647		1777	0.01282	0.873647		1777	0.01282	0.873647	0.0506633	0.0400026	1	1
1778		167.053	6.92	0.27156	0.806569		1778	167.053	6.92	0.27156	0.806569		1778	0.27156	0.806569		1778	0.27156	0.806569	0.49127	0.387896	1	1
1779		167.059	6.72	0.0009	1.98045		1779	167.059	6.72	0.0009	1.98045		1779	0.0009	1.98045		16636	0.0009	1.98045	0.00759591	0.00599757	1	1
1780		167.064	4.44	0.25723	0.928392		1780	167.064	4.44	0.25723	0.928392		1780	0.25723	0.928392		1780	0.25723	0.928392	0.473547	0.373903	1	1
1781		167.065	28.2	0.56694	0.953404		1781	167.065	28.2	0.56694	0.953404		1781	0.56694	0.953404		1781	0.56694	0.953404	0.766132	0.604921	1	1
1782		167.065	29.06	0.70386	1.08267		1782	167.065	29.06	0.70386	1.08267		1782	0.70386	1.08267		1782	0.70386	1.08267	0.853909	0.674228	1	1
1783		167.065	31.53	0.23911	1.4		1783	167.065	31.53	0.23911	1.4		1783	0.23911	1.4		1783	0.23911	1.4	0.44983	0.355176	1	1
1784		167.066	29.71	0.85468	1.03584		1784	167.066	29.71	0.85468	1.03584		1784	0.85468	1.03584		1784	0.85468	1.03584	0.934597	0.737938	1	1
1785		167.066	27.71	0.78486	1.01796		1785	167.066	27.71	0.78486	1.01796		1785	0.78486	1.01796		1785	0.78486	1.01796	0.897028	0.708274	1	1
1786		167.066	23.48	0.18723	0.84517		1786	167.066	23.48	0.18723	0.84517		1786	0.18723	0.84517		4455	0.18723	0.84517	0.37826	0.298666	1	1
1787		167.067	7.12	0.53428	1.06147		1787	167.067	7.12	0.53428	1.06147		1787	0.53428	1.06147		1787	0.53428	1.06147	0.742716	0.586433	1	1
1788		167.067	8.58	0.22597	0.319756		1788	167.067	8.58	0.22597	0.319756		1788	0.22597	0.319756		1788	0.22597	0.319756	0.431977	0.34108	1	1
1789		167.067	30.88	0.28722	0.808219		1789	167.067	30.88	0.28722	0.808219		1789	0.28722	0.808219		1789	0.28722	0.808219	0.511184	0.40362	1	1
1790		167.068	9.67	0.00035	0.252799		1790	167.068	9.67	0.00035	0.252799		1790	0.00035	0.252799		16568	0.00035	0.252799	0.00401811	0.00317262	1	1
1791		167.069	6.15	0.99155	0.999064		1791	167.069	6.15	0.99155	0.999064		1791	0.99155	0.999064		1791	0.99155	0.999064	0.996843	0.787086	1	1
1792		167.069	25.21	0.89656	0.996842		1792	167.069	25.21	0.89656	0.996842		1792	0.89656	0.996842		1792	0.89656	0.996842	0.955691	0.754593	1	1
1793		167.077	31.03	0.56108	0.889256		1793	167.077	31.03	0.56108	0.889256		1793	0.56108	0.889256		2137	0.56108	0.889256	0.761945	0.601615	1	1
1794		167.088	10.2	0.00451	2.38298		1794	167.088	10.2	0.00451	2.38298		1794	0.00451	2.38298		16275	0.00451	2.38298	0.0231408	0.0182714	1	1
1795		167.092	6.87	0.00125	2.2828		1795	167.092	6.87	0.00125	2.2828		1795	0.00125	2.2828		8565	0.00125	2.2828	0.00939276	0.00741632	1	1
1796		167.103	20.19	0.6086	0.952424		1796	167.103	20.19	0.6086	0.952424		1796	0.6086	0.952424		1796	0.6086	0.952424	0.7959	0.628426	1	1
1797		167.107	27.28	0.27237	0.853147		1797	167.107	27.28	0.27237	0.853147		1797	0.27237	0.853147		1797	0.27237	0.853147	0.492314	0.388721	1	1
1798		167.126	20.35	0.31176	1.32192		1798	167.126	20.35	0.31176	1.32192		1798	0.31176	1.32192		1798	0.31176	1.32192	0.53843	0.425133	1	1
1799		167.141	23.51	0.78689	1.0518		1799	167.141	23.51	0.78689	1.0518		1799	0.78689	1.0518		1799	0.78689	1.0518	0.898378	0.70934	1	1
1800		167.505	5.74	0.00413	0.169461		1800	167.505	5.74	0.00413	0.169461		1800	0.00413	0.169461		15621	0.00413	0.169461	0.0216505	0.0170948	1	1
1801		167.561	11.14	0.04395	2.22442		1801	167.561	11.14	0.04395	2.22442		1801	0.04395	2.22442		11504	0.04395	2.22442	0.12825	0.101263	1	1
1802		167.978	4.69	0.00047	0.452915		1802	167.978	4.69	0.00047	0.452915		1802	0.00047	0.452915		13296	0.00047	0.452915	0.00490342	0.00387163	1	1
1803		167.994	8.36	0.00089	2.72449		1803	167.994	8.36	0.00089	2.72449		1803	0.00089	2.72449		12052	0.00089	2.72449	0.0075416	0.00595469	1	1
1804		168.005	7.05	0.01021	6.69792		1804	168.005	7.05	0.01021	6.69792		1804	0.01021	6.69792		6958	0.01021	6.69792	0.0425341	0.033584	1	1
1805		168.04	5.25	0.05816	1.31754		1805	168.04	5.25	0.05816	1.31754		1805	0.05816	1.31754		10360	0.05816	1.31754	0.158688	0.125297	1	1
1806		168.064	5.57	0.79124	1.06288		1806	168.064	5.57	0.79124	1.06288		1806	0.79124	1.06288		1287	0.79124	1.06288	0.900852	0.711294	1	1
1807		168.065	6.82	0.20431	1.80615		1807	168.065	6.82	0.20431	1.80615		1807	0.20431	1.80615		1807	0.20431	1.80615	0.402343	0.317681	1	1
1808		168.071	25.19	0.85536	1.01826		1808	168.071	25.19	0.85536	1.01826		1808	0.85536	1.01826		1808	0.85536	1.01826	0.934918	0.738191	1	1
1809		168.089	10.17	0.00162	2.46699		1809	168.089	10.17	0.00162	2.46699		1809	0.00162	2.46699		11962	0.00162	2.46699	0.0112397	0.00887463	1	1
1810		168.105	20.19	0.48171	0.904911		1810	168.105	20.19	0.48171	0.904911		1810	0.48171	0.904911		1810	0.48171	0.904911	0.700601	0.55318	1	1
1811		168.144	3.51	0.01656	2.2091		1811	168.144	3.51	0.01656	2.2091		1811	0.01656	2.2091		16613	0.01656	2.2091	0.0611185	0.0482579	1	1
1812		168.917	30.31	0.26071	0.568862		1812	168.917	30.31	0.26071	0.568862		1812	0.26071	0.568862		1812	0.26071	0.568862	0.47729	0.376858	1	1
1813		168.918	31.2	0.80673	0.894569		1813	168.918	31.2	0.80673	0.894569		1813	0.80673	0.894569		7792	0.80673	0.894569	0.908742	0.717524	1	1
1814		168.934	6.99	0.81037	0.955102		1814	168.934	6.99	0.81037	0.955102		1814	0.81037	0.955102		1814	0.81037	0.955102	0.910382	0.718818	1	1
1815		168.935	5.89	0.67275	0.912965		1815	168.935	5.89	0.67275	0.912965		1815	0.67275	0.912965		1815	0.67275	0.912965	0.835066	0.65935	1	1
1816		168.936	9.1	0.00023	0.223214		1816	168.936	9.1	0.00023	0.223214		1816	0.00023	0.223214		13747	0.00023	0.223214	0.0030816	0.00243317	1	1
1817		168.987	8.58	0.00314	3.78533		1817	168.987	8.58	0.00314	3.78533		1817	0.00314	3.78533		11039	0.00314	3.78533	0.0179208	0.0141499	1	1
1818		168.988	16.42	0.83495	0.986032		1818	168.988	16.42	0.83495	0.986032		1818	0.83495	0.986032		1818	0.83495	0.986032	0.924614	0.730055	1	1
1819		168.988	18.63	0.02651	0.591315		1819	168.988	18.63	0.02651	0.591315		1819	0.02651	0.591315		1819	0.02651	0.591315	0.0872407	0.0688834	1	1
1820		168.99	8.88	0.00147	2.00212		1820	168.99	8.88	0.00147	2.00212		1820	0.00147	2.00212		922	0.00147	2.00212	0.0104518	0.00825254	1	1
1821		168.99	5.95	0.03822	0.809857		1821	168.99	5.95	0.03822	0.809857		1821	0.03822	0.809857		1821	0.03822	0.809857	0.115255	0.0910031	1	1
1822		168.995	8.79	0.00098	2.2547		1822	168.995	8.79	0.00098	2.2547		1822	0.00098	2.2547		16385	0.00098	2.2547	0.00801913	0.00633173	1	1
1823		168.995	21.35	0.29972	0.818927		1823	168.995	21.35	0.29972	0.818927		1823	0.29972	0.818927		1823	0.29972	0.818927	0.52558	0.414986	1	1
1824		168.996	20.48	0.77046	0.937774		1824	168.996	20.48	0.77046	0.937774		1824	0.77046	0.937774		1824	0.77046	0.937774	0.890853	0.703399	1	1
1825		168.998	8.39	0.04088	1.59256		1825	168.998	8.39	0.04088	1.59256		1825	0.04088	1.59256		1825	0.04088	1.59256	0.121363	0.0958259	1	1
1826		169.015	12.68	0.01617	2.54452		1826	169.015	12.68	0.01617	2.54452		1826	0.01617	2.54452		2633	0.01617	2.54452	0.0601514	0.0474943	1	1
1827		169.016	8.63	0.74514	1.22105		1827	169.016	8.63	0.74514	1.22105		1827	0.74514	1.22105		1827	0.74514	1.22105	0.8768	0.692302	1	1
1828		169.018	6.11	0.24022	1.70536		1828	169.018	6.11	0.24022	1.70536		1828	0.24022	1.70536		1828	0.24022	1.70536	0.451072	0.356157	1	1
1829	URATE	169.033	6.33	3.6488e-05	4.89989		1829	169.033	6.33	3.6488e-05	4.89989		1829	3.6488e-05	4.89989		1829	3.6488e-05	4.89989	0.00122267	0.000965397	0.5993	0.5993
1830		169.044	5.75	0.00896	0.516862		1830	169.044	5.75	0.00896	0.516862		1830	0.00896	0.516862		12408	0.00896	0.516862	0.0385021	0.0304004	1	1
1831		169.044	6.93	0.94475	0.989855		1831	169.044	6.93	0.94475	0.989855		1831	0.94475	0.989855		1831	0.94475	0.989855	0.976786	0.77125	1	1
1832		169.046	31.05	0.04211	1.76152		1832	169.046	31.05	0.04211	1.76152		1832	0.04211	1.76152		1832	0.04211	1.76152	0.124036	0.097936	1	1
1833		169.056	4.88	0.06454	1.79519		1833	169.056	4.88	0.06454	1.79519		1833	0.06454	1.79519		1833	0.06454	1.79519	0.172019	0.135822	1	1
1834		169.074	20.15	0.5116	1.05561		1834	169.074	20.15	0.5116	1.05561		1834	0.5116	1.05561		1834	0.5116	1.05561	0.724399	0.57197	1	1
1835		169.076	19.96	0.76541	1.25235		1835	169.076	19.96	0.76541	1.25235		1835	0.76541	1.25235		1835	0.76541	1.25235	0.888335	0.701411	1	1
1836		169.079	26.37	0.65639	1.26481		1836	169.079	26.37	0.65639	1.26481		1836	0.65639	1.26481		1836	0.65639	1.26481	0.824695	0.651161	1	1
1837		169.08	28.53	0.80905	0.913043		1837	169.08	28.53	0.80905	0.913043		1837	0.80905	0.913043		1837	0.80905	0.913043	0.909913	0.718448	1	1
1838		169.081	27.28	0.03166	0.678161		1838	169.081	27.28	0.03166	0.678161		1838	0.03166	0.678161		4395	0.03166	0.678161	0.0996875	0.0787111	1	1
1839		169.083	4.79	0.33613	0.812408		1839	169.083	4.79	0.33613	0.812408		1839	0.33613	0.812408		1839	0.33613	0.812408	0.56367	0.445062	1	1
1840		169.085	9.06	0.05164	0.393346		1840	169.085	9.06	0.05164	0.393346		1840	0.05164	0.393346		1840	0.05164	0.393346	0.144414	0.114027	1	1
1841		169.086	6.15	0.71159	1.15931		1841	169.086	6.15	0.71159	1.15931		1841	0.71159	1.15931		1841	0.71159	1.15931	0.85827	0.677672	1	1
1842		169.094	4.33	1.5891e-05	4.00318		1842	169.094	4.33	1.5891e-05	4.00318		1842	1.5891e-05	4.00318		1842	1.5891e-05	4.00318	0.000947739	0.000748315	0.2647	0.2646
1843		169.118	17.57	0.17617	0.864746		1843	169.118	17.57	0.17617	0.864746		1843	0.17617	0.864746		4530	0.17617	0.864746	0.362185	0.285974	1	1
1844		169.12	24.07	0.40167	0.811395		1844	169.12	24.07	0.40167	0.811395		1844	0.40167	0.811395		1844	0.40167	0.811395	0.628147	0.495972	1	1
1845		169.984	14.38	0.59895	1.05662		1845	169.984	14.38	0.59895	1.05662		1845	0.59895	1.05662		1845	0.59895	1.05662	0.789513	0.623383	1	1
1846		169.985	4.77	0.32539	1.31641		1846	169.985	4.77	0.32539	1.31641		1846	0.32539	1.31641		1846	0.32539	1.31641	0.55292	0.436574	1	1
1847		169.986	17.9	0.43833	0.841006		1847	169.986	17.9	0.43833	0.841006		1847	0.43833	0.841006		1847	0.43833	0.841006	0.662506	0.523101	1	1
1848		169.987	20.12	0.61985	0.859594		1848	169.987	20.12	0.61985	0.859594		1848	0.61985	0.859594		1848	0.61985	0.859594	0.802778	0.633857	1	1
1849		170.024	6.79	0.24899	1.36119		1849	170.024	6.79	0.24899	1.36119		1849	0.24899	1.36119		1849	0.24899	1.36119	0.462554	0.365223	1	1
1850		170.03	8.26	0.02798	2.88128		1850	170.03	8.26	0.02798	2.88128		1850	0.02798	2.88128		1850	0.02798	2.88128	0.0908786	0.0717558	1	1
1851		170.031	5.69	0.04885	0.606768		1851	170.031	5.69	0.04885	0.606768		1851	0.04885	0.606768		1851	0.04885	0.606768	0.138806	0.109599	1	1
1852		170.041	6.1	1.7806e-05	4.0168		1852	170.041	6.1	1.7806e-05	4.0168		1852	1.7806e-05	4.0168		1852	1.7806e-05	4.0168	0.000948105	0.000748603	0.2956	0.2956
1853		170.041	4.9	0.35275	0.799349		1853	170.041	4.9	0.35275	0.799349		1853	0.35275	0.799349		1853	0.35275	0.799349	0.581967	0.459509	1	1
1854		170.047	20.34	0.02795	0.909763		1854	170.047	20.34	0.02795	0.909763		1854	0.02795	0.909763		7249	0.02795	0.909763	0.0907986	0.0716926	1	1
1855		170.054	6.88	0.01446	1.70666		1855	170.054	6.88	0.01446	1.70666		1855	0.01446	1.70666		2426	0.01446	1.70666	0.0555109	0.0438302	1	1
1856		170.056	5.48	0.01659	1.37987		1856	170.056	5.48	0.01659	1.37987		1856	0.01659	1.37987		15812	0.01659	1.37987	0.0612025	0.0483242	1	1
1857		170.059	12.68	0.00581	2.39557		1857	170.059	12.68	0.00581	2.39557		1857	0.00581	2.39557		1857	0.00581	2.39557	0.0279547	0.0220725	1	1
1858		170.06	4.85	0.04476	1.65478		1858	170.06	4.85	0.04476	1.65478		1858	0.04476	1.65478		16101	0.04476	1.65478	0.129875	0.102546	1	1
1859		170.063	23.56	0.16317	0.724756		1859	170.063	23.56	0.16317	0.724756		1859	0.16317	0.724756		1859	0.16317	0.724756	0.342534	0.270457	1	1
1860	PYRIDOXINE	170.079	6.84	6.1981e-06	2.68329		1860	170.079	6.84	6.1981e-06	2.68329		1860	6.1981e-06	2.68329		1860	6.1981e-06	2.68329	0.000733456	0.000579121	0.104	0.104
1861		170.079	8.18	1.1152e-05	5.00829		1861	170.079	8.18	1.1152e-05	5.00829		1861	1.1152e-05	5.00829		1861	1.1152e-05	5.00829	0.000891402	0.000703832	0.1872	0.1872
1862	N(PAI)-METHYL-L-HISTIDINE	170.09	4.96	5.0667e-05	2.42679		1862	170.09	4.96	5.0667e-05	2.42679		1862	5.0667e-05	2.42679		1862	5.0667e-05	2.42679	0.00143136	0.00113017	0.8276	0.8276
1863		170.09	9.6	0.53231	1.07211		1863	170.09	9.6	0.53231	1.07211		1863	0.53231	1.07211		1863	0.53231	1.07211	0.741246	0.585272	1	1
1864		170.09	10.24	0.00194	3.35368		1864	170.09	10.24	0.00194	3.35368		1864	0.00194	3.35368		12180	0.00194	3.35368	0.0127887	0.0100977	1	1
1865		170.093	4.41	0.00166	3.16848		1865	170.093	4.41	0.00166	3.16848		1865	0.00166	3.16848		13338	0.00166	3.16848	0.0114515	0.00904186	1	1
1866		170.925	8.91	0.00013	0.118644		1866	170.925	8.91	0.00013	0.118644		1866	0.00013	0.118644		13971	0.00013	0.118644	0.00223336	0.00176341	1	1
1867		170.926	7.01	0.1073	0.67263		1867	170.926	7.01	0.1073	0.67263		1867	0.1073	0.67263		1867	0.1073	0.67263	0.251905	0.198899	1	1
1868		170.975	13.51	0.8477	1.04468		1868	170.975	13.51	0.8477	1.04468		1868	0.8477	1.04468		1868	0.8477	1.04468	0.931138	0.735207	1	1
1869		170.975	17.83	0.45524	0.879359		1869	170.975	17.83	0.45524	0.879359		1869	0.45524	0.879359		10936	0.45524	0.879359	0.678131	0.535438	1	1
1870		170.975	8.7	0.00473	0.185602		1870	170.975	8.7	0.00473	0.185602		1870	0.00473	0.185602		16860	0.00473	0.185602	0.0239357	0.0188991	1	1
1871		170.976	25.12	0.95462	0.992063		1871	170.976	25.12	0.95462	0.992063		1871	0.95462	0.992063		1871	0.95462	0.992063	0.981474	0.774951	1	1
1872		170.976	26.33	0.94774	0.983252		1872	170.976	26.33	0.94774	0.983252		1872	0.94774	0.983252		1872	0.94774	0.983252	0.977976	0.772189	1	1
1873		170.986	4.79	0.78095	1.0869		1873	170.986	4.79	0.78095	1.0869		1873	0.78095	1.0869		1873	0.78095	1.0869	0.895341	0.706942	1	1
1874		170.987	9.42	0.08201	0.28401		1874	170.987	9.42	0.08201	0.28401		1874	0.08201	0.28401		1874	0.08201	0.28401	0.20611	0.16274	1	1
1875		170.992	8.75	0.01436	0.495327		1875	170.992	8.75	0.01436	0.495327		1875	0.01436	0.495327		1875	0.01436	0.495327	0.0552147	0.0435964	1	1
1876		171.001	5.12	0.05653	3.70513		1876	171.001	5.12	0.05653	3.70513		1876	0.05653	3.70513		1876	0.05653	3.70513	0.155242	0.122576	1	1
1877		171.031	12.7	0.02713	4.72449		1877	171.031	12.7	0.02713	4.72449		1877	0.02713	4.72449		6622	0.02713	4.72449	0.0887652	0.0700871	1	1
1878		171.043	4.86	0.77805	0.931931		1878	171.043	4.86	0.77805	0.931931		1878	0.77805	0.931931		1878	0.77805	0.931931	0.893971	0.70586	1	1
1879		171.048	20.35	0.25107	0.890677		1879	171.048	20.35	0.25107	0.890677		1879	0.25107	0.890677		1879	0.25107	0.890677	0.464975	0.367135	1	1
1880		171.05	22.31	0.01836	0.718593		1880	171.05	22.31	0.01836	0.718593		1880	0.01836	0.718593		13974	0.01836	0.718593	0.0661601	0.0522386	1	1
1881		171.059	27.22	0.35864	0.948125		1881	171.059	27.22	0.35864	0.948125		1881	0.35864	0.948125		1881	0.35864	0.948125	0.587503	0.46388	1	1
1882		171.06	12.26	0.367	0.862088		1882	171.06	12.26	0.367	0.862088		1882	0.367	0.862088		1882	0.367	0.862088	0.595662	0.470322	1	1
1883		171.061	7.11	0.02707	0.850904		1883	171.061	7.11	0.02707	0.850904		1883	0.02707	0.850904		10328	0.02707	0.850904	0.0886203	0.0699727	1	1
1884		171.061	14.04	0.97706	0.996974		1884	171.061	14.04	0.97706	0.996974		1884	0.97706	0.996974		1884	0.97706	0.996974	0.990662	0.782206	1	1
1885		171.061	8.79	1.3952e-05	0.332742		1885	171.061	8.79	1.3952e-05	0.332742		1885	1.3952e-05	0.332742		1885	1.3952e-05	0.332742	0.00092406	0.000729618	0.2334	0.2333
1886		171.061	5.98	0.09627	0.81973		1886	171.061	5.98	0.09627	0.81973		1886	0.09627	0.81973		9780	0.09627	0.81973	0.232394	0.183493	1	1
1887		171.061	30.43	0.63974	1.02748		1887	171.061	30.43	0.63974	1.02748		1887	0.63974	1.02748		1887	0.63974	1.02748	0.814573	0.64317	1	1
1888		171.061	31.94	0.37571	0.954033		1888	171.061	31.94	0.37571	0.954033		1888	0.37571	0.954033		1888	0.37571	0.954033	0.602917	0.476051	1	1
1889		171.061	11.35	0.64665	1.15612		1889	171.061	11.35	0.64665	1.15612		1889	0.64665	1.15612		1889	0.64665	1.15612	0.818962	0.646635	1	1
1890		171.061	26.59	0.9941	1.0011		1890	171.061	26.59	0.9941	1.0011		1890	0.9941	1.0011		1890	0.9941	1.0011	0.997815	0.787853	1	1
1891		171.061	28.2	0.09046	1.15896		1891	171.061	28.2	0.09046	1.15896		1891	0.09046	1.15896		1891	0.09046	1.15896	0.221706	0.175054	1	1
1892		171.063	4.8	0.04282	0.836813		1892	171.063	4.8	0.04282	0.836813		1892	0.04282	0.836813		1892	0.04282	0.836813	0.125733	0.0992762	1	1
1893		171.063	31.44	0.60195	0.927218		1893	171.063	31.44	0.60195	0.927218		1893	0.60195	0.927218		1893	0.60195	0.927218	0.792145	0.625461	1	1
1894		171.077	6.01	0.16079	3.98026		1894	171.077	6.01	0.16079	3.98026		1894	0.16079	3.98026		1894	0.16079	3.98026	0.339115	0.267758	1	1
1895		171.083	6.9	0.00012	2.73339		1895	171.083	6.9	0.00012	2.73339		1895	0.00012	2.73339		16132	0.00012	2.73339	0.00212855	0.00168066	1	1
1896		171.095	27.09	0.92958	1.00351		1896	171.095	27.09	0.92958	1.00351		1896	0.92958	1.00351		1896	0.92958	1.00351	0.970158	0.766016	1	1
1897		171.095	4.98	0.00104	2.18364		1897	171.095	4.98	0.00104	2.18364		1897	0.00104	2.18364		13442	0.00104	2.18364	0.0083092	0.00656076	1	1
1898		171.096	17.63	0.88382	0.988657		1898	171.096	17.63	0.88382	0.988657		1898	0.88382	0.988657		1898	0.88382	0.988657	0.949768	0.749917	1	1
1899		171.096	29.47	0.07215	0.856795		1899	171.096	29.47	0.07215	0.856795		1899	0.07215	0.856795		1899	0.07215	0.856795	0.187287	0.147878	1	1
1900		171.097	26.42	0.61337	0.967533		1900	171.097	26.42	0.61337	0.967533		1900	0.61337	0.967533		1900	0.61337	0.967533	0.799024	0.630892	1	1
1901		171.098	18.1	0.00257	0.764924		1901	171.098	18.1	0.00257	0.764924		1901	0.00257	0.764924		12990	0.00257	0.764924	0.0155598	0.0122857	1	1
1902		171.098	28.31	0.75062	0.991198		1902	171.098	28.31	0.75062	0.991198		1902	0.75062	0.991198		1902	0.75062	0.991198	0.8802	0.694987	1	1
1903		171.099	30.39	0.92344	1.00428		1903	171.099	30.39	0.92344	1.00428		1903	0.92344	1.00428		1903	0.92344	1.00428	0.967163	0.763651	1	1
1904		171.1	21.02	0.61561	0.843488		1904	171.1	21.02	0.61561	0.843488		1904	0.61561	0.843488		1904	0.61561	0.843488	0.800288	0.631891	1	1
1905		171.134	23.51	0.99472	0.998999		1905	171.134	23.51	0.99472	0.998999		1905	0.99472	0.998999		1905	0.99472	0.998999	0.997978	0.787982	1	1
1906		171.135	29.99	0.58746	0.892174		1906	171.135	29.99	0.58746	0.892174		1906	0.58746	0.892174		1906	0.58746	0.892174	0.782049	0.617489	1	1
1907		171.136	31.11	0.72076	0.954052		1907	171.136	31.11	0.72076	0.954052		1907	0.72076	0.954052		1907	0.72076	0.954052	0.862262	0.680824	1	1
1908		171.136	26.86	0.13827	0.890723		1908	171.136	26.86	0.13827	0.890723		1908	0.13827	0.890723		1908	0.13827	0.890723	0.303437	0.239588	1	1
1909		171.137	23.96	0.2608	0.877113		1909	171.137	23.96	0.2608	0.877113		1909	0.2608	0.877113		1909	0.2608	0.877113	0.477367	0.376919	1	1
1910		171.145	6.94	0.49386	0.923775		1910	171.145	6.94	0.49386	0.923775		1910	0.49386	0.923775		1910	0.49386	0.923775	0.710638	0.561104	1	1
1911		171.147	26.3	0.24217	1.15431		1911	171.147	26.3	0.24217	1.15431		1911	0.24217	1.15431		1911	0.24217	1.15431	0.45372	0.358248	1	1
1912		171.147	8.83	0.00332	0.432854		1912	171.147	8.83	0.00332	0.432854		1912	0.00332	0.432854		1912	0.00332	0.432854	0.0186338	0.0147129	1	1
1913		171.147	4.68	0.00477	1.84298		1913	171.147	4.68	0.00477	1.84298		1913	0.00477	1.84298		15473	0.00477	1.84298	0.0240733	0.0190078	1	1
1914		171.148	6.03	0.36429	0.819119		1914	171.148	6.03	0.36429	0.819119		1914	0.36429	0.819119		1914	0.36429	0.819119	0.592799	0.468061	1	1
1915		171.148	28.6	0.64378	0.968139		1915	171.148	28.6	0.64378	0.968139		1915	0.64378	0.968139		1915	0.64378	0.968139	0.817442	0.645434	1	1
1916		171.148	27.2	0.74142	0.918848		1916	171.148	27.2	0.74142	0.918848		1916	0.74142	0.918848		1916	0.74142	0.918848	0.87449	0.690479	1	1
1917		171.148	28.44	0.40284	0.807044		1917	171.148	28.44	0.40284	0.807044		1917	0.40284	0.807044		1917	0.40284	0.807044	0.62921	0.496811	1	1
1918		171.15	11.69	0.97835	1.00542		1918	171.15	11.69	0.97835	1.00542		1918	0.97835	1.00542		1918	0.97835	1.00542	0.991118	0.782566	1	1
1919		171.15	28.13	0.7001	1.03793		1919	171.15	28.13	0.7001	1.03793		1919	0.7001	1.03793		1919	0.7001	1.03793	0.851316	0.672181	1	1
1920		171.976	22.33	0.24621	1.311		1920	171.976	22.33	0.24621	1.311		1920	0.24621	1.311		1920	0.24621	1.311	0.458907	0.362343	1	1
1921		171.98	4.79	0.13742	1.36625		1921	171.98	4.79	0.13742	1.36625		1921	0.13742	1.36625		1921	0.13742	1.36625	0.301924	0.238393	1	1
1922		172.039	6.46	8.0461e-05	3.52756		1922	172.039	6.46	8.0461e-05	3.52756		1922	8.0461e-05	3.52756		1922	8.0461e-05	3.52756	0.00176368	0.00139256	1	1
1923		172.043	20.39	0.14821	0.942092		1923	172.043	20.39	0.14821	0.942092		1923	0.14821	0.942092		1923	0.14821	0.942092	0.319858	0.252553	1	1
1924		172.057	6.86	0.26224	1.82258		1924	172.057	6.86	0.26224	1.82258		1924	0.26224	1.82258		310	0.26224	1.82258	0.479432	0.37855	1	1
1925		172.084	6.87	0.00266	2.3871		1925	172.084	6.87	0.00266	2.3871		1925	0.00266	2.3871		16350	0.00266	2.3871	0.0158999	0.0125542	1	1
1926		172.09	27.11	0.18793	1.16822		1926	172.09	27.11	0.18793	1.16822		1926	0.18793	1.16822		1926	0.18793	1.16822	0.379221	0.299425	1	1
1927		172.092	30.72	0.5962	1.14031		1927	172.092	30.72	0.5962	1.14031		1927	0.5962	1.14031		1927	0.5962	1.14031	0.788024	0.622207	1	1
1928		172.092	30.15	0.68044	1.07441		1928	172.092	30.15	0.68044	1.07441		1928	0.68044	1.07441		1928	0.68044	1.07441	0.839181	0.6626	1	1
1929		172.093	30.83	0.28049	1.2234		1929	172.093	30.83	0.28049	1.2234		1929	0.28049	1.2234		1929	0.28049	1.2234	0.502589	0.396834	1	1
1930		172.093	31.31	0.8421	1.03669		1930	172.093	31.31	0.8421	1.03669		1930	0.8421	1.03669		1930	0.8421	1.03669	0.928461	0.733093	1	1
1931		172.093	28.69	0.95351	1.00554		1931	172.093	28.69	0.95351	1.00554		1931	0.95351	1.00554		1931	0.95351	1.00554	0.980842	0.774452	1	1
1932		172.099	30.04	0.43269	0.945887		1932	172.099	30.04	0.43269	0.945887		1932	0.43269	0.945887		1932	0.43269	0.945887	0.657949	0.519503	1	1
1933		172.1	28.08	0.65303	1.12753		1933	172.1	28.08	0.65303	1.12753		1933	0.65303	1.12753		1933	0.65303	1.12753	0.822779	0.649649	1	1
1934		172.104	28.56	0.51529	0.873684		1934	172.104	28.56	0.51529	0.873684		1934	0.51529	0.873684		1934	0.51529	0.873684	0.727527	0.57444	1	1
1935		172.141	26.78	0.5503	1.09369		1935	172.141	26.78	0.5503	1.09369		1935	0.5503	1.09369		1935	0.5503	1.09369	0.754022	0.59536	1	1
1936		172.167	26.93	0.46517	0.917882		1936	172.167	26.93	0.46517	0.917882		1936	0.46517	0.917882		1936	0.46517	0.917882	0.686936	0.54239	1	1
1937		172.167	23.77	0.09761	0.781704		1937	172.167	23.77	0.09761	0.781704		1937	0.09761	0.781704		10741	0.09761	0.781704	0.234849	0.185432	1	1
1938		172.168	24.3	0.48041	0.830821		1938	172.168	24.3	0.48041	0.830821		1938	0.48041	0.830821		1938	0.48041	0.830821	0.69937	0.552208	1	1
1939		172.939	3.97	0.00336	2.76437		1939	172.939	3.97	0.00336	2.76437		1939	0.00336	2.76437		16589	0.00336	2.76437	0.018796	0.0148409	1	1
1940		172.973	5.77	0.00026	1.38438		1940	172.973	5.77	0.00026	1.38438		1940	0.00026	1.38438		12986	0.00026	1.38438	0.0033637	0.00265591	1	1
1941		172.981	3.77	0.15612	0.623678		1941	172.981	3.77	0.15612	0.623678		1941	0.15612	0.623678		1941	0.15612	0.623678	0.332059	0.262187	1	1
1942		172.983	6.66	0.01016	0.694001		1942	172.983	6.66	0.01016	0.694001		1942	0.01016	0.694001		1942	0.01016	0.694001	0.042378	0.0334608	1	1
1943		172.983	10.26	0.12244	0.676906		1943	172.983	10.26	0.12244	0.676906		1943	0.12244	0.676906		1943	0.12244	0.676906	0.277144	0.218827	1	1
1944		172.984	8.87	1.6303e-05	0.29266		1944	172.984	8.87	1.6303e-05	0.29266		1944	1.6303e-05	0.29266		1944	1.6303e-05	0.29266	0.000947739	0.000748315	0.2712	0.2712
1945		172.988	21.33	0.37682	0.814617		1945	172.988	21.33	0.37682	0.814617		1945	0.37682	0.814617		1945	0.37682	0.814617	0.603954	0.476869	1	1
1946		173.011	6.43	2.9151e-06	10.5752		1946	173.011	6.43	2.9151e-06	10.5752		1946	2.9151e-06	10.5752		1946	2.9151e-06	10.5752	0.00059352	0.000468631	0.0492	0.0492
1947	GLYCEROL 2-PHOSPHATE	173.018	4.79	0.03124	0.72196		1947	173.018	4.79	0.03124	0.72196		1947	0.03124	0.72196		9884	0.03124	0.72196	0.0986827	0.0779178	1	1
1948		173.028	6.18	0.00084	2.79596		1948	173.028	6.18	0.00084	2.79596		1948	0.00084	2.79596		14281	0.00084	2.79596	0.00727083	0.0057409	1	1
1949		173.042	5.28	0.05839	1.74138		1949	173.042	5.28	0.05839	1.74138		1949	0.05839	1.74138		1949	0.05839	1.74138	0.159136	0.12565	1	1
1950		173.042	31.13	0.03799	1.10525		1950	173.042	31.13	0.03799	1.10525		1950	0.03799	1.10525		13846	0.03799	1.10525	0.114757	0.0906094	1	1
1951		173.053	4.66	0.00575	0.207412		1951	173.053	4.66	0.00575	0.207412		1951	0.00575	0.207412		1551	0.00575	0.207412	0.0276976	0.0218694	1	1
1952		173.074	25.54	0.4843	1.399		1952	173.074	25.54	0.4843	1.399		1952	0.4843	1.399		1952	0.4843	1.399	0.702677	0.554819	1	1
1953		173.074	31.83	0.64795	0.940771		1953	173.074	31.83	0.64795	0.940771		1953	0.64795	0.940771		1953	0.64795	0.940771	0.819661	0.647187	1	1
1954		173.075	26.07	0.93884	1.01857		1954	173.075	26.07	0.93884	1.01857		1954	0.93884	1.01857		9370	0.93884	1.01857	0.974008	0.769056	1	1
1955		173.075	31.21	0.50432	1.19617		1955	173.075	31.21	0.50432	1.19617		1955	0.50432	1.19617		1955	0.50432	1.19617	0.718701	0.567471	1	1
1956		173.076	20.62	0.71037	1.09735		1956	173.076	20.62	0.71037	1.09735		1956	0.71037	1.09735		1956	0.71037	1.09735	0.857532	0.677089	1	1
1957		173.076	27.18	0.5271	0.969777		1957	173.076	27.18	0.5271	0.969777		1957	0.5271	0.969777		1957	0.5271	0.969777	0.737268	0.582131	1	1
1958		173.076	28.58	0.04013	1.12207		1958	173.076	28.58	0.04013	1.12207		1958	0.04013	1.12207		1958	0.04013	1.12207	0.119577	0.0944157	1	1
1959		173.077	28.31	0.36043	1.03766		1959	173.077	28.31	0.36043	1.03766		1959	0.36043	1.03766		1959	0.36043	1.03766	0.589408	0.465384	1	1
1960		173.077	27.07	0.65457	0.979532		1960	173.077	27.07	0.65457	0.979532		1960	0.65457	0.979532		1960	0.65457	0.979532	0.823691	0.650369	1	1
1961		173.077	6.14	0.0538	0.795649		1961	173.077	6.14	0.0538	0.795649		1961	0.0538	0.795649		1961	0.0538	0.795649	0.149418	0.117977	1	1
1962		173.077	30.77	0.68723	1.03156		1962	173.077	30.77	0.68723	1.03156		1962	0.68723	1.03156		1962	0.68723	1.03156	0.843058	0.665661	1	1
1963		173.077	4.35	0.02123	0.824675		1963	173.077	4.35	0.02123	0.824675		1963	0.02123	0.824675		1963	0.02123	0.824675	0.0735423	0.0580674	1	1
1964		173.077	6.98	0.0011	0.714219		1964	173.077	6.98	0.0011	0.714219		1964	0.0011	0.714219		9315	0.0011	0.714219	0.00860971	0.00679805	1	1
1965		173.077	13.51	0.18759	1.21073		1965	173.077	13.51	0.18759	1.21073		1965	0.18759	1.21073		1965	0.18759	1.21073	0.378761	0.299062	1	1
1966		173.077	9.35	0.00014	0.474338		1966	173.077	9.35	0.00014	0.474338		1966	0.00014	0.474338		15046	0.00014	0.474338	0.00231355	0.00182673	1	1
1967		173.077	10.27	0.00711	0.536721		1967	173.077	10.27	0.00711	0.536721		1967	0.00711	0.536721		1967	0.00711	0.536721	0.0324038	0.0255854	1	1
1968		173.077	21.36	0.31725	0.822652		1968	173.077	21.36	0.31725	0.822652		1968	0.31725	0.822652		1968	0.31725	0.822652	0.543866	0.429425	1	1
1969		173.078	31.62	0.99236	0.99652		1969	173.078	31.62	0.99236	0.99652		1969	0.99236	0.99652		1969	0.99236	0.99652	0.997007	0.787215	1	1
1970		173.078	30.84	0.84379	0.949188		1970	173.078	30.84	0.84379	0.949188		1970	0.84379	0.949188		8671	0.84379	0.949188	0.928992	0.733513	1	1
1971		173.079	26.91	0.15499	0.916148		1971	173.079	26.91	0.15499	0.916148		1971	0.15499	0.916148		1971	0.15499	0.916148	0.330528	0.260978	1	1
1972		173.079	3.06	0.27953	1.60307		1972	173.079	3.06	0.27953	1.60307		1972	0.27953	1.60307		10716	0.27953	1.60307	0.501666	0.396105	1	1
1973		173.083	22.51	0.63141	0.823158		1973	173.083	22.51	0.63141	0.823158		1973	0.63141	0.823158		1973	0.63141	0.823158	0.809942	0.639513	1	1
1974		173.086	5.71	0.00914	2.01409		1974	173.086	5.71	0.00914	2.01409		1974	0.00914	2.01409		1974	0.00914	2.01409	0.039087	0.0308622	1	1
1975		173.089	6.85	0.10345	0.705186		1975	173.089	6.85	0.10345	0.705186		1975	0.10345	0.705186		1975	0.10345	0.705186	0.245214	0.193616	1	1
1976		173.131	26.72	0.1928	2.04167		1976	173.131	26.72	0.1928	2.04167		1976	0.1928	2.04167		1976	0.1928	2.04167	0.386514	0.305183	1	1
1977		173.171	23.8	0.14122	0.826657		1977	173.171	23.8	0.14122	0.826657		1977	0.14122	0.826657		1977	0.14122	0.826657	0.308511	0.243594	1	1
1978		173.52	5.92	0.00713	0.827355		1978	173.52	5.92	0.00713	0.827355		1978	0.00713	0.827355		1978	0.00713	0.827355	0.0324862	0.0256504	1	1
1979		173.957	27.07	0.11543	1.48544		1979	173.957	27.07	0.11543	1.48544		1979	0.11543	1.48544		1979	0.11543	1.48544	0.265756	0.209835	1	1
1980		173.958	26.33	0.42898	0.78926		1980	173.958	26.33	0.42898	0.78926		1980	0.42898	0.78926		1980	0.42898	0.78926	0.654631	0.516882	1	1
1981		173.959	31.89	0.82319	1.10145		1981	173.959	31.89	0.82319	1.10145		1981	0.82319	1.10145		1981	0.82319	1.10145	0.917607	0.724523	1	1
1982		173.959	24.74	0.07623	1.45037		1982	173.959	24.74	0.07623	1.45037		1982	0.07623	1.45037		1982	0.07623	1.45037	0.194976	0.153949	1	1
1983		173.959	31.1	0.65164	1.12022		1983	173.959	31.1	0.65164	1.12022		1983	0.65164	1.12022		1983	0.65164	1.12022	0.821962	0.649003	1	1
1984		173.96	19.6	0.85867	1.05734		1984	173.96	19.6	0.85867	1.05734		1984	0.85867	1.05734		1984	0.85867	1.05734	0.936649	0.739558	1	1
1985		173.96	29.28	0.98733	1.00366		1985	173.96	29.28	0.98733	1.00366		1985	0.98733	1.00366		1985	0.98733	1.00366	0.995479	0.786009	1	1
1986		173.962	28.33	0.69058	0.925139		1986	173.962	28.33	0.69058	0.925139		1986	0.69058	0.925139		1986	0.69058	0.925139	0.845158	0.667318	1	1
1987		173.976	5.76	0.11749	1.81679		1987	173.976	5.76	0.11749	1.81679		1987	0.11749	1.81679		1987	0.11749	1.81679	0.269203	0.212557	1	1
1988		173.983	5.86	0.12681	1.28219		1988	173.983	5.86	0.12681	1.28219		1988	0.12681	1.28219		1988	0.12681	1.28219	0.283734	0.22403	1	1
1989		173.984	9.09	0.10012	0.442857		1989	173.984	9.09	0.10012	0.442857		1989	0.10012	0.442857		1989	0.10012	0.442857	0.239501	0.189105	1	1
1990		174.002	6.28	6.1593e-06	6.70749		1990	174.002	6.28	6.1593e-06	6.70749		1990	6.1593e-06	6.70749		1990	6.1593e-06	6.70749	0.000733456	0.000579121	0.1034	0.1034
1991		174.012	4.93	0.72404	1.12065		1991	174.012	4.93	0.72404	1.12065		1991	0.72404	1.12065		1991	0.72404	1.12065	0.864311	0.682441	1	1
1992		174.013	8.85	0.00433	2.02296		1992	174.013	8.85	0.00433	2.02296		1992	0.00433	2.02296		16816	0.00433	2.02296	0.0224074	0.0176924	1	1
1993		174.015	6.32	0.00018	4.6179		1993	174.015	6.32	0.00018	4.6179		1993	0.00018	4.6179		14753	0.00018	4.6179	0.00268367	0.00211896	1	1
1994		174.02	5.92	0.0885	0.879486		1994	174.02	5.92	0.0885	0.879486		1994	0.0885	0.879486		202	0.0885	0.879486	0.218174	0.172266	1	1
1995		174.059	6.92	0.00326	3.40313		1995	174.059	6.92	0.00326	3.40313		1995	0.00326	3.40313		14665	0.00326	3.40313	0.0184193	0.0145435	1	1
1996		174.078	7	0.08467	0.623028		1996	174.078	7	0.08467	0.623028		1996	0.08467	0.623028		1996	0.08467	0.623028	0.211039	0.166632	1	1
1997		174.079	30.99	0.49413	1.05287		1997	174.079	30.99	0.49413	1.05287		1997	0.49413	1.05287		1997	0.49413	1.05287	0.710905	0.561316	1	1
1998		174.079	28.22	0.37452	1.0488		1998	174.079	28.22	0.37452	1.0488		1998	0.37452	1.0488		5868	0.37452	1.0488	0.601693	0.475084	1	1
1999		174.08	25.47	0.84868	1.05489		1999	174.08	25.47	0.84868	1.05489		1999	0.84868	1.05489		1999	0.84868	1.05489	0.931368	0.735389	1	1
[truncated: 14,923 more rows]
[truncated: 1 more columns]

## Sheet: Sheet1
Index		m/z	Ret. Time	p-value	Fold Change		Index	m/z	Ret. Time	p-value	Fold Change		Index	p-value	Fold Change			p-value	Fold Change	q-value*	q-value†	Stepdown Bonferroni	Hochberg
1		70.0368	4.99	0.29047	1.58149		1	70.0368	4.99	0.29047	1.58149		1	0.29047	1.58149		1	0.29047	1.58149	0.51491	0.406562	1	1			Literature cited
2		70.0638	5.13	0.57489	1.10075		2	70.0638	5.13	0.57489	1.10075		2	0.57489	1.10075		2	0.57489	1.10075	0.772311	0.6098	1	1			*Benjamini, Y. & Hochberg, Y. (1995) Controlling the false discovery rate: a practical and powerful approach to multiple testing. Journal of the Royal Statistical Society. Series B (Methodological), 57, 289-300.
3		70.065	6.9	0.99106	0.997686		3	70.065	6.9	0.99106	0.997686		3	0.99106	0.997686		3	0.99106	0.997686	0.996757	0.787018	1	1			†Benjamini, Y., Krieger, A. & Yekutieli, D. (2006) Adaptive linear step-up procedures that control the false discovery rate. Biometrika, 93, 491-507.
4		70.0651	4.25	0.00613	1.69762		4	70.0651	4.25	0.00613	1.69762		4	0.00613	1.69762		16388	0.00613	1.69762	0.0289997	0.0228975	1	1
5		70.0652	5.76	0.00053	0.538668		5	70.0652	5.76	0.00053	0.538668		5	0.00053	0.538668		14705	0.00053	0.538668	0.00534804	0.0042227	1	1
6		70.0652	28.63	0.07558	1.65113		6	70.0652	28.63	0.07558	1.65113		6	0.07558	1.65113		3324	0.07558	1.65113	0.193783	0.153007	1	1
7		70.0744	6.81	0.03616	1.93411		7	70.0744	6.81	0.03616	1.93411		7	0.03616	1.93411		7	0.03616	1.93411	0.110411	0.0871784	1	1
8		70.9783	27.25	0.20056	0.847255		8	70.9783	27.25	0.20056	0.847255		8	0.20056	0.847255		8	0.20056	0.847255	0.397502	0.313859	1	1
9		70.9791	28.99	0.32142	1.17186		9	70.9791	28.99	0.32142	1.17186		9	0.32142	1.17186		9	0.32142	1.17186	0.548459	0.433052	1	1
10		70.9792	3.96	0.00125	4.37004		10	70.9792	3.96	0.00125	4.37004		10	0.00125	4.37004		13378	0.00125	4.37004	0.00939276	0.00741632	1	1
11		70.9806	30.75	0.76873	1.0478		11	70.9806	30.75	0.76873	1.0478		11	0.76873	1.0478		11	0.76873	1.0478	0.889704	0.702491	1	1
12		70.9812	29.36	0.45141	0.939109		12	70.9812	29.36	0.45141	0.939109		12	0.45141	0.939109		12	0.45141	0.939109	0.67443	0.532515	1	1
13		71.0508	5	0.00264	1.67624		13	71.0508	5	0.00264	1.67624		13	0.00264	1.67624		11284	0.00264	1.67624	0.0158194	0.0124907	1	1
14		71.0592	31.93	0.83858	0.972896		14	71.0592	31.93	0.83858	0.972896		14	0.83858	0.972896		14	0.83858	0.972896	0.926875	0.73184	1	1
15		71.06	27.12	0.19977	1.15163		15	71.06	27.12	0.19977	1.15163		15	0.19977	1.15163		15	0.19977	1.15163	0.396448	0.313026	1	1
16		71.0616	28.67	0.15958	1.18239		16	71.0616	28.67	0.15958	1.18239		16	0.15958	1.18239		16	0.15958	1.18239	0.337088	0.266158	1	1
17		71.0683	5.69	0.01646	0.657404		17	71.0683	5.69	0.01646	0.657404		17	0.01646	0.657404		13782	0.01646	0.657404	0.0609222	0.0481028	1	1
18		71.0721	3.25	0.0014	4.64623		18	71.0721	3.25	0.0014	4.64623		18	0.0014	4.64623		16747	0.0014	4.64623	0.0101113	0.00798367	1	1
19		72.045	4.75	0.02779	0.78291		19	72.045	4.75	0.02779	0.78291		19	0.02779	0.78291		19	0.02779	0.78291	0.0904177	0.0713919	1	1
20		72.0802	7	0.0093	2.45509		20	72.0802	7	0.0093	2.45509		20	0.0093	2.45509		20	0.0093	2.45509	0.039631	0.0312918	1	1
21		72.0805	3.93	0.31021	1.11987		21	72.0805	3.93	0.31021	1.11987		21	0.31021	1.11987		21	0.31021	1.11987	0.536818	0.42386	1	1
22		72.0815	5.73	3.7155e-06	3.03023		22	72.0815	5.73	3.7155e-06	3.03023		22	3.7155e-06	3.03023		22	3.7155e-06	3.03023	0.000623144	0.000492021	0.0626	0.0626
23		72.9364	6.42	0.00137	2.15196		23	72.9364	6.42	0.00137	2.15196		23	0.00137	2.15196		15171	0.00137	2.15196	0.00998843	0.00788665	1	1
24		72.9364	7.13	0.79694	1.01652		24	72.9364	7.13	0.79694	1.01652		24	0.79694	1.01652		24	0.79694	1.01652	0.903852	0.713662	1	1
25		73.0292	5.12	0.00622	1.79315		25	73.0292	5.12	0.00622	1.79315		25	0.00622	1.79315		25	0.00622	1.79315	0.0293026	0.0231367	1	1
26		73.0632	29.33	0.2036	0.908715		26	73.0632	29.33	0.2036	0.908715		26	0.2036	0.908715		26	0.2036	0.908715	0.401646	0.317131	1	1
27		73.0644	28.42	0.8927	1.00648		27	73.0644	28.42	0.8927	1.00648		27	0.8927	1.00648		1002	0.8927	1.00648	0.953558	0.752909	1	1
28		73.0653	30.13	0.71204	0.947102		28	73.0653	30.13	0.71204	0.947102		28	0.71204	0.947102		28	0.71204	0.947102	0.858519	0.677868	1	1
29		73.0845	3.89	0.16127	1.1299		29	73.0845	3.89	0.16127	1.1299		29	0.16127	1.1299		29	0.16127	1.1299	0.339767	0.268273	1	1
30		73.0847	5.76	3.2986e-05	3.08935		30	73.0847	5.76	3.2986e-05	3.08935		30	3.2986e-05	3.08935		30	3.2986e-05	3.08935	0.00116201	0.0009175	0.5427	0.5427
31		73.942	5.92	0.41915	0.7952		31	73.942	5.92	0.41915	0.7952		31	0.41915	0.7952		31	0.41915	0.7952	0.644339	0.508757	1	1
32		73.9445	32	0.24164	0.655914		32	73.9445	32	0.24164	0.655914		32	0.24164	0.655914		32	0.24164	0.655914	0.452928	0.357622	1	1
33		74.0025	6.37	9.4653e-05	15.0472		33	74.0025	6.37	9.4653e-05	15.0472		33	9.4653e-05	15.0472		33	9.4653e-05	15.0472	0.00190002	0.00150022	1	1
34		74.0245	4.8	0.31391	0.857746		34	74.0245	4.8	0.31391	0.857746		34	0.31391	0.857746		34	0.31391	0.857746	0.54044	0.42672	1	1
35		74.0586	7.77	0.6868	1.22255		35	74.0586	7.77	0.6868	1.22255		35	0.6868	1.22255		35	0.6868	1.22255	0.842726	0.665398	1	1
36		74.0587	28.03	0.27251	2.12977		36	74.0587	28.03	0.27251	2.12977		36	0.27251	2.12977		36	0.27251	2.12977	0.492462	0.388837	1	1
37		74.0594	4.05	0.49774	0.693554		37	74.0594	4.05	0.49774	0.693554		37	0.49774	0.693554		37	0.49774	0.693554	0.713309	0.563214	1	1
38		74.0595	4.88	0.06158	1.41778		38	74.0595	4.88	0.06158	1.41778		38	0.06158	1.41778		16868	0.06158	1.41778	0.166065	0.131121	1	1
39		74.0596	6.9	0.33831	0.615127		39	74.0596	6.9	0.33831	0.615127		39	0.33831	0.615127		39	0.33831	0.615127	0.565923	0.446841	1	1
40		74.0607	8.69	0.98069	0.984536		40	74.0607	8.69	0.98069	0.984536		40	0.98069	0.984536		40	0.98069	0.984536	0.99236	0.783546	1	1
41		74.0608	5.95	0.43812	0.60961		41	74.0608	5.95	0.43812	0.60961		41	0.43812	0.60961		41	0.43812	0.60961	0.662248	0.522897	1	1
42		74.061	25.25	0.76134	1.08908		42	74.061	25.25	0.76134	1.08908		42	0.76134	1.08908		42	0.76134	1.08908	0.886246	0.699761	1	1
43		74.095	5.83	0.83243	0.955696		43	74.095	5.83	0.83243	0.955696		43	0.83243	0.955696		43	0.83243	0.955696	0.923576	0.729236	1	1
44		74.0951	27.28	0.06882	1.28673		44	74.0951	27.28	0.06882	1.28673		44	0.06882	1.28673		8280	0.06882	1.28673	0.18058	0.142582	1	1
45		74.0952	30.36	0.10583	0.917058		45	74.0952	30.36	0.10583	0.917058		45	0.10583	0.917058		45	0.10583	0.917058	0.249527	0.197021	1	1
46		74.0957	31.75	0.29342	0.677394		46	74.0957	31.75	0.29342	0.677394		46	0.29342	0.677394		46	0.29342	0.677394	0.518059	0.409048	1	1
47		74.0958	28.55	0.8487	1.01926		47	74.0958	28.55	0.8487	1.01926		47	0.8487	1.01926		10531	0.8487	1.01926	0.931368	0.735389	1	1
48		74.0964	29.91	0.71956	1.12973		48	74.0964	29.91	0.71956	1.12973		48	0.71956	1.12973		48	0.71956	1.12973	0.861497	0.680219	1	1
49		74.9299	6.07	0.05439	0.653266		49	74.9299	6.07	0.05439	0.653266		49	0.05439	0.653266		49	0.05439	0.653266	0.150513	0.118842	1	1
50		74.9308	5.93	0.09183	1.24722		50	74.9308	5.93	0.09183	1.24722		50	0.09183	1.24722		50	0.09183	1.24722	0.224202	0.177025	1	1
51		74.9311	5.41	0.00047	0.626868		51	74.9311	5.41	0.00047	0.626868		51	0.00047	0.626868		15968	0.00047	0.626868	0.00490342	0.00387163	1	1
52		74.9517	9.25	0.09463	0.184466		52	74.9517	9.25	0.09463	0.184466		52	0.09463	0.184466		52	0.09463	0.184466	0.229417	0.181143	1	1
53		75.0433	28.99	0.93571	0.988463		53	75.0433	28.99	0.93571	0.988463		53	0.93571	0.988463		53	0.93571	0.988463	0.972729	0.768046	1	1
54		75.0433	30.27	0.76347	1.07625		54	75.0433	30.27	0.76347	1.07625		54	0.76347	1.07625		54	0.76347	1.07625	0.887136	0.700463	1	1
55		75.0433	31.05	0.682	1.03295		55	75.0433	31.05	0.682	1.03295		55	0.682	1.03295		55	0.682	1.03295	0.83982	0.663104	1	1
56		75.0435	29.52	0.86438	0.985426		56	75.0435	29.52	0.86438	0.985426		56	0.86438	0.985426		56	0.86438	0.985426	0.939459	0.741777	1	1
57		75.0435	29.6	0.81332	0.975879		57	75.0435	29.6	0.81332	0.975879		57	0.81332	0.975879		57	0.81332	0.975879	0.911853	0.71998	1	1
58		75.0437	31.8	0.40468	0.956185		58	75.0437	31.8	0.40468	0.956185		58	0.40468	0.956185		58	0.40468	0.956185	0.631125	0.498323	1	1
59		75.0446	28.2	0.81246	0.958403		59	75.0446	28.2	0.81246	0.958403		59	0.81246	0.958403		14130	0.81246	0.958403	0.9113	0.719543	1	1
60		75.0449	29.85	0.15205	0.845913		60	75.0449	29.85	0.15205	0.845913		60	0.15205	0.845913		60	0.15205	0.845913	0.326025	0.257422	1	1
61		75.0536	6.19	0.70427	0.865116		61	75.0536	6.19	0.70427	0.865116		61	0.70427	0.865116		61	0.70427	0.865116	0.853945	0.674257	1	1
62		75.063	4.92	0.22953	1.36703		62	75.063	4.92	0.22953	1.36703		62	0.22953	1.36703		62	0.22953	1.36703	0.436711	0.344818	1	1
63	3,3-DIAMINOPROPANE	75.0912	3.49	0.04184	1.48296		63	75.0912	3.49	0.04184	1.48296		63	0.04184	1.48296		63	0.04184	1.48296	0.123498	0.0975117	1	1
		75.0918	3.53169
64		76.0214	5.11	4.4987e-06	7.53518		64	76.0214	5.11	4.4987e-06	7.53518		64	4.4987e-06	7.53518		64	4.4987e-06	7.53518	0.000650658	0.000513746	0.0756	0.0756
		76.0388	4.82185
65	GLYCINE	76.0397	4.93	0.05518	0.763455		65	76.0397	4.93	0.05518	0.763455		65	0.05518	0.763455		65	0.05518	0.763455	0.152301	0.120253	1	1
66		76.0399	18.76	0.00079	3.10868		66	76.0399	18.76	0.00079	3.10868		66	0.00079	3.10868		15191	0.00079	3.10868	0.00703229	0.00555254	1	1
67		76.0485	29.92	0.60849	0.77		67	76.0485	29.92	0.60849	0.77		67	0.60849	0.77		7702	0.60849	0.77	0.7959	0.628426	1	1
68		76.9264	5.89	0.60627	0.774834		68	76.9264	5.89	0.60627	0.774834		68	0.60627	0.774834		68	0.60627	0.774834	0.794793	0.627551	1	1
69		76.9268	4.76	0.17143	0.746556		69	76.9268	4.76	0.17143	0.746556		69	0.17143	0.746556		69	0.17143	0.746556	0.355029	0.280323	1	1
70		76.9276	5.53	0.00725	0.755957		70	76.9276	5.53	0.00725	0.755957		70	0.00725	0.755957		70	0.00725	0.755957	0.0329178	0.0259912	1	1
71		76.9992	6.11	0.00214	0.406709		71	76.9992	6.11	0.00214	0.406709		71	0.00214	0.406709		5127	0.00214	0.406709	0.0137171	0.0108307	1	1
72		76.9996	5.89	0.48498	0.822139		72	76.9996	5.89	0.48498	0.822139		72	0.48498	0.822139		72	0.48498	0.822139	0.703179	0.555215	1	1
73		77.012	6.72	0.00041	2.31144		73	77.012	6.72	0.00041	2.31144		73	0.00041	2.31144		15026	0.00041	2.31144	0.00448772	0.00354341	1	1
74		77.0131	10.09	0.01548	2.22003		74	77.0131	10.09	0.01548	2.22003		74	0.01548	2.22003		8394	0.01548	2.22003	0.0582764	0.0460138	1	1
75		77.0369	10.09	0.02435	2.02665		75	77.0369	10.09	0.02435	2.02665		75	0.02435	2.02665		11345	0.02435	2.02665	0.0817723	0.0645657	1	1
76		77.0378	27.3	0.15493	0.643192		76	77.0378	27.3	0.15493	0.643192		76	0.15493	0.643192		76	0.15493	0.643192	0.330483	0.260943	1	1
77		77.038	6.76	3.8865e-05	2.28961		77	77.038	6.76	3.8865e-05	2.28961		77	3.8865e-05	2.28961		77	3.8865e-05	2.28961	0.00125847	0.000993663	0.638	0.638
78		77.038	25.21	0.80685	1.00932		78	77.038	25.21	0.80685	1.00932		78	0.80685	1.00932		7993	0.80685	1.00932	0.908742	0.717524	1	1
79		78.0416	10.05	0.13032	2.35028		79	78.0416	10.05	0.13032	2.35028		79	0.13032	2.35028		79	0.13032	2.35028	0.289786	0.228809	1	1
80		78.9821	5.93	0.12541	0.845045		80	78.9821	5.93	0.12541	0.845045		80	0.12541	0.845045		80	0.12541	0.845045	0.281599	0.222345	1	1
81		78.9834	9.18	1.8106e-06	0.559613		81	78.9834	9.18	1.8106e-06	0.559613		81	1.8106e-06	0.559613		81	1.8106e-06	0.559613	0.000547125	0.000431998	0.0305	0.0305
82		78.9846	4.84	0.02465	0.73168		82	78.9846	4.84	0.02465	0.73168		82	0.02465	0.73168		10424	0.02465	0.73168	0.0825014	0.0651414	1	1
83		78.9847	10.32	0.0592	0.73887		83	78.9847	10.32	0.0592	0.73887		83	0.0592	0.73887		3750	0.0592	0.73887	0.160722	0.126903	1	1
84		78.9848	6.94	0.03449	0.827248		84	78.9848	6.94	0.03449	0.827248		84	0.03449	0.827248		84	0.03449	0.827248	0.106465	0.0840623	1	1
85		78.9848	22.35	0.63229	1.18778		85	78.9848	22.35	0.63229	1.18778		85	0.63229	1.18778		85	0.63229	1.18778	0.810271	0.639773	1	1
86		78.9964	6.95	0.33258	0.87355		86	78.9964	6.95	0.33258	0.87355		86	0.33258	0.87355		86	0.33258	0.87355	0.559992	0.442158	1	1
87		79.0173	8.88	0.00943	4.0625		87	79.0173	8.88	0.00943	4.0625		87	0.00943	4.0625		6079	0.00943	4.0625	0.0400137	0.0315939	1	1
88		79.0529	6.12	0.90376	1.05809		88	79.0529	6.12	0.90376	1.05809		88	0.90376	1.05809		88	0.90376	1.05809	0.959299	0.757442	1	1
89		79.0536	18.81	0.0915	0.709459		89	79.0536	18.81	0.0915	0.709459		89	0.0915	0.709459		89	0.0915	0.709459	0.22359	0.176542	1	1
90		79.0549	10.05	0.01912	1.79926		90	79.0549	10.05	0.01912	1.79926		90	0.01912	1.79926		90	0.01912	1.79926	0.0682017	0.0538506	1	1
92		80.0246	8.81	0.0001	7.79266		92	80.0246	8.81	0.0001	7.79266		92	0.0001	7.79266		16552	0.0001	7.79266	0.00191425	0.00151145	1	1
93		80.0246	9.23	1.0176e-05	8.53561		93	80.0246	9.23	1.0176e-05	8.53561		93	1.0176e-05	8.53561		93	1.0176e-05	8.53561	0.000871115	0.000687814	0.1706	0.1706
91		80.0246	10.32	0.00138	28.0641		91	80.0246	10.32	0.00138	28.0641		91	0.00138	28.0641		15323	0.00138	28.0641	0.0100268	0.00791693	1	1
94		80.0482	27.09	0.20842	1.09914		94	80.0482	27.09	0.20842	1.09914		94	0.20842	1.09914		94	0.20842	1.09914	0.407968	0.322123	1	1
95		80.0487	30.24	0.25225	0.930058		95	80.0487	30.24	0.25225	0.930058		95	0.25225	0.930058		95	0.25225	0.930058	0.466817	0.368589	1	1
96		80.0489	23.66	0.05898	0.776786		96	80.0489	23.66	0.05898	0.776786		96	0.05898	0.776786		96	0.05898	0.776786	0.160305	0.126573	1	1
98		80.0489	24.82	0.2918	0.839454		98	80.0489	24.82	0.2918	0.839454		98	0.2918	0.839454		98	0.2918	0.839454	0.516491	0.40781	1	1
97		80.0489	28.28	0.97222	1.00066		97	80.0489	28.28	0.97222	1.00066		97	0.97222	1.00066		97	0.97222	1.00066	0.988459	0.780466	1	1
99		80.049	31.37	0.33445	1.27097		99	80.049	31.37	0.33445	1.27097		99	0.33445	1.27097		99	0.33445	1.27097	0.561966	0.443717	1	1
100		80.0498	20.53	0.05033	1.47797		100	80.0498	20.53	0.05033	1.47797		100	0.05033	1.47797		9027	0.05033	1.47797	0.1419	0.112041	1	1
101		80.0499	29.53	0.59392	0.986231		101	80.0499	29.53	0.59392	0.986231		101	0.59392	0.986231		101	0.59392	0.986231	0.786287	0.620835	1	1
102		80.0501	4.72	0.31608	0.778125		102	80.0501	4.72	0.31608	0.778125		102	0.31608	0.778125		833	0.31608	0.778125	0.543091	0.428813	1	1
103		80.9466	4.62	0.00023	2.35186		103	80.9466	4.62	0.00023	2.35186		103	0.00023	2.35186		16430	0.00023	2.35186	0.0030816	0.00243317	1	1
104		80.9713	5.68	0.06718	1.43026		104	80.9713	5.68	0.06718	1.43026		104	0.06718	1.43026		5415	0.06718	1.43026	0.177351	0.140033	1	1
105		80.972	25.47	0.7152	0.985867		105	80.972	25.47	0.7152	0.985867		105	0.7152	0.985867		105	0.7152	0.985867	0.859778	0.678862	1	1
106		80.9724	4.81	0.03868	0.569469		106	80.9724	4.81	0.03868	0.569469		106	0.03868	0.569469		106	0.03868	0.569469	0.11626	0.0917963	1	1
107		80.9925	8.74	0.03683	0.552214		107	80.9925	8.74	0.03683	0.552214		107	0.03683	0.552214		11473	0.03683	0.552214	0.112053	0.0884744	1	1
108		80.9928	6.92	0.00537	0.81062		108	80.9928	6.92	0.00537	0.81062		108	0.00537	0.81062		4223	0.00537	0.81062	0.026233	0.020713	1	1
109		80.9939	5.73	0.2141	0.755255		109	80.9939	5.73	0.2141	0.755255		109	0.2141	0.755255		109	0.2141	0.755255	0.415577	0.328131	1	1
110		80.995	7.14	0.50789	1.26706		110	80.995	7.14	0.50789	1.26706		110	0.50789	1.26706		110	0.50789	1.26706	0.721501	0.569681	1	1
111		81.0167	9	1.2311e-05	8.59278		111	81.0167	9	1.2311e-05	8.59278		111	1.2311e-05	8.59278		111	1.2311e-05	8.59278	0.0009218	0.000727833	0.2054	0.2054
112		81.0192	9.17	0.01468	8.559		112	81.0192	9.17	0.01468	8.559		112	0.01468	8.559		112	0.01468	8.559	0.0561263	0.0443161	1	1
113		81.0207	8.85	0.00104	8.6305		113	81.0207	8.85	0.00104	8.6305		113	0.00104	8.6305		15931	0.00104	8.6305	0.0083092	0.00656076	1	1
114		81.0332	4.8	0.00168	0.85329		114	81.0332	4.8	0.00168	0.85329		114	0.00168	0.85329		15750	0.00168	0.85329	0.0115471	0.00911734	1	1
115		81.0687	8.54	0.00139	0.358678		115	81.0687	8.54	0.00139	0.358678		115	0.00139	0.358678		11589	0.00139	0.358678	0.0100649	0.007947	1	1
116		81.0691	15.24	0.19823	1.28176		116	81.0691	15.24	0.19823	1.28176		116	0.19823	1.28176		116	0.19823	1.28176	0.39427	0.311307	1	1
117		81.0697	23.5	0.87232	0.970551		117	81.0697	23.5	0.87232	0.970551		117	0.87232	0.970551		117	0.87232	0.970551	0.943516	0.74498	1	1
118		81.0699	7.02	0.68297	1.02899		118	81.0699	7.02	0.68297	1.02899		118	0.68297	1.02899		118	0.68297	1.02899	0.840379	0.663545	1	1
119		81.07	5.89	0.19861	0.838847		119	81.07	5.89	0.19861	0.838847		119	0.19861	0.838847		119	0.19861	0.838847	0.394655	0.311611	1	1
120		81.0711	4.93	0.03699	0.821957		120	81.0711	4.93	0.03699	0.821957		120	0.03699	0.821957		1395	0.03699	0.821957	0.112378	0.0887312	1	1
121		81.9588	5.4	0.01736	2.95082		121	81.9588	5.4	0.01736	2.95082		121	0.01736	2.95082		121	0.01736	2.95082	0.0633253	0.0500003	1	1
122		82.0186	9.31	0.03199	9.74405		122	82.0186	9.31	0.03199	9.74405		122	0.03199	9.74405		122	0.03199	9.74405	0.100415	0.0792852	1	1
123		82.02	8.78	1.1007e-05	8.03428		123	82.02	8.78	1.1007e-05	8.03428		123	1.1007e-05	8.03428		123	1.1007e-05	8.03428	0.000891402	0.000703832	0.1839	0.1839
124		82.0382	4.75	0.29216	0.89609		124	82.0382	4.75	0.29216	0.89609		124	0.29216	0.89609		124	0.29216	0.89609	0.516822	0.408072	1	1
125		82.9445	4.69	0.00023	2.30846		125	82.9445	4.69	0.00023	2.30846		125	0.00023	2.30846		15643	0.00023	2.30846	0.0030816	0.00243317	1	1
126		82.988	7.06	0.10357	0.62777		126	82.988	7.06	0.10357	0.62777		126	0.10357	0.62777		126	0.10357	0.62777	0.245316	0.193696	1	1
127		83.0591	27.26	0.57177	0.957791		127	83.0591	27.26	0.57177	0.957791		127	0.57177	0.957791		127	0.57177	0.957791	0.770342	0.608245	1	1
128		83.0592	5.73	0.00342	3.6206		128	83.0592	5.73	0.00342	3.6206		128	0.00342	3.6206		16298	0.00342	3.6206	0.0190372	0.0150314	1	1
129		83.0599	26.93	0.58194	1.13591		129	83.0599	26.93	0.58194	1.13591		129	0.58194	1.13591		129	0.58194	1.13591	0.777974	0.614271	1	1
130		83.0602	31.38	0.79186	0.970971		130	83.0602	31.38	0.79186	0.970971		130	0.79186	0.970971		130	0.79186	0.970971	0.901315	0.711659	1	1
131		83.0603	30.36	0.22016	0.765003		131	83.0603	30.36	0.22016	0.765003		131	0.22016	0.765003		131	0.22016	0.765003	0.423936	0.334731	1	1
132		83.0603	30.61	0.41859	1.41193		132	83.0603	30.61	0.41859	1.41193		132	0.41859	1.41193		132	0.41859	1.41193	0.643931	0.508434	1	1
134		83.0604	25.62	0.47376	0.862505		134	83.0604	25.62	0.47376	0.862505		134	0.47376	0.862505		134	0.47376	0.862505	0.693853	0.547852	1	1
133		83.0604	31.78	0.43951	1.14887		133	83.0604	31.78	0.43951	1.14887		133	0.43951	1.14887		133	0.43951	1.14887	0.663697	0.524041	1	1
135		83.0611	28.14	0.6939	0.971143		135	83.0611	28.14	0.6939	0.971143		135	0.6939	0.971143		135	0.6939	0.971143	0.847505	0.669172	1	1
136		83.0612	23.57	0.65962	0.888542		136	83.0612	23.57	0.65962	0.888542		136	0.65962	0.888542		8738	0.65962	0.888542	0.826638	0.652696	1	1
137		83.9388	14.16	0.03985	0.748187		137	83.9388	14.16	0.03985	0.748187		137	0.03985	0.748187		1056	0.03985	0.748187	0.118932	0.0939058	1	1
139		83.9392	26.4	1	1		139	83.9392	26.4	1	1		139	1	1		15833	1	1	1	0.789579	1	1
138		83.9392	29.75	0.50212	1.16253		138	83.9392	29.75	0.50212	1.16253		138	0.50212	1.16253		138	0.50212	1.16253	0.716733	0.565917	1	1
140		83.9393	27.37	0.94688	0.980942		140	83.9393	27.37	0.94688	0.980942		140	0.94688	0.980942		140	0.94688	0.980942	0.977728	0.771993	1	1
141		83.9403	22.33	0.90597	0.973837		141	83.9403	22.33	0.90597	0.973837		141	0.90597	0.973837		141	0.90597	0.973837	0.960397	0.758309	1	1
142		83.9414	28.3	0.25563	0.857845		142	83.9414	28.3	0.25563	0.857845		142	0.25563	0.857845		142	0.25563	0.857845	0.471679	0.372428	1	1
143		83.9418	25.51	0.73925	0.935567		143	83.9418	25.51	0.73925	0.935567		143	0.73925	0.935567		2432	0.73925	0.935567	0.873209	0.689467	1	1
144		84.0424	6.9	0.41316	1.20017		144	84.0424	6.9	0.41316	1.20017		144	0.41316	1.20017		144	0.41316	1.20017	0.63931	0.504785	1	1
145		84.0424	8.9	0.00055	1.99636		145	84.0424	8.9	0.00055	1.99636		145	0.00055	1.99636		15456	0.00055	1.99636	0.00546191	0.00431261	1	1
146		84.0436	4.91	0.00489	1.34574		146	84.0436	4.91	0.00489	1.34574		146	0.00489	1.34574		1610	0.00489	1.34574	0.0244891	0.019336	1	1
147		84.0437	8.38	0.00332	3.76215		147	84.0437	8.38	0.00332	3.76215		147	0.00332	3.76215		8630	0.00332	3.76215	0.0186338	0.0147129	1	1
148		84.0438	20.32	0.04178	1.91713		148	84.0438	20.32	0.04178	1.91713		148	0.04178	1.91713		148	0.04178	1.91713	0.123364	0.0974059	1	1
149		84.045	8.83	0.08094	1.50839		149	84.045	8.83	0.08094	1.50839		149	0.08094	1.50839		10299	0.08094	1.50839	0.204002	0.161075	1	1
150		84.0452	5.99	0.03154	1.29244		150	84.0452	5.99	0.03154	1.29244		150	0.03154	1.29244		16403	0.03154	1.29244	0.0994262	0.0785048	1	1
151		84.046	23.48	0.00332	1.81417		151	84.046	23.48	0.00332	1.81417		151	0.00332	1.81417		5839	0.00332	1.81417	0.0186338	0.0147129	1	1
152		84.08	6.9	0.02927	1.31228		152	84.08	6.9	0.02927	1.31228		152	0.02927	1.31228		152	0.02927	1.31228	0.0939149	0.0741532	1	1
153		84.08	20.55	0.33381	0.902736		153	84.08	20.55	0.33381	0.902736		153	0.33381	0.902736		153	0.33381	0.902736	0.561337	0.44322	1	1
154		84.0801	4.3	0.0103	2.17223		154	84.0801	4.3	0.0103	2.17223		154	0.0103	2.17223		16851	0.0103	2.17223	0.0427827	0.0337803	1	1
156		84.0802	3.55	0.00255	1.77324		156	84.0802	3.55	0.00255	1.77324		156	0.00255	1.77324		13247	0.00255	1.77324	0.0154663	0.0122119	1	1
157		84.0802	6.04	0.20335	1.56733		157	84.0802	6.04	0.20335	1.56733		157	0.20335	1.56733		157	0.20335	1.56733	0.401293	0.316852	1	1
158		84.0802	27.38	0.37225	0.845733		158	84.0802	27.38	0.37225	0.845733		158	0.37225	0.845733		158	0.37225	0.845733	0.600152	0.473867	1	1
155		84.0802	30.43	0.76764	0.970801		155	84.0802	30.43	0.76764	0.970801		155	0.76764	0.970801		155	0.76764	0.970801	0.889178	0.702076	1	1
159		84.0811	23.57	0.63625	0.922231		159	84.0811	23.57	0.63625	0.922231		159	0.63625	0.922231		159	0.63625	0.922231	0.812506	0.641538	1	1
160		84.0813	31.57	0.67277	1.08566		160	84.0813	31.57	0.67277	1.08566		160	0.67277	1.08566		160	0.67277	1.08566	0.835066	0.65935	1	1
161		84.0815	10.77	0.45878	1.35322		161	84.0815	10.77	0.45878	1.35322		161	0.45878	1.35322		161	0.45878	1.35322	0.681126	0.537803	1	1
162		84.0815	25.61	0.92662	1.01937		162	84.0815	25.61	0.92662	1.01937		162	0.92662	1.01937		162	0.92662	1.01937	0.96882	0.76496	1	1
163		84.0815	28.52	0.66015	1.0872		163	84.0815	28.52	0.66015	1.0872		163	0.66015	1.0872		163	0.66015	1.0872	0.82706	0.653029	1	1
164		84.0824	29.99	0.32951	1.10454		164	84.0824	29.99	0.32951	1.10454		164	0.32951	1.10454		164	0.32951	1.10454	0.556786	0.439626	1	1
165		84.5011	8.46	0.00144	3.86784		165	84.5011	8.46	0.00144	3.86784		165	0.00144	3.86784		14829	0.00144	3.86784	0.0103078	0.00813883	1	1
166		84.9561	21.04	0.63133	1.46526		166	84.9561	21.04	0.63133	1.46526		166	0.63133	1.46526		10801	0.63133	1.46526	0.809942	0.639513	1	1
167		84.9571	22.86	0.70666	1.11934		167	84.9571	22.86	0.70666	1.11934		167	0.70666	1.11934		167	0.70666	1.11934	0.855188	0.675239	1	1
168		84.9573	31.18	0.78423	1.2118		168	84.9573	31.18	0.78423	1.2118		168	0.78423	1.2118		168	0.78423	1.2118	0.896672	0.707993	1	1
169		84.9575	12.31	0.63662	0.869516		169	84.9575	12.31	0.63662	0.869516		169	0.63662	0.869516		169	0.63662	0.869516	0.812782	0.641755	1	1
170		84.9576	3.07	0.37152	0.809605		170	84.9576	3.07	0.37152	0.809605		170	0.37152	0.809605		170	0.37152	0.809605	0.599377	0.473255	1	1
171		84.9576	25.93	0.88857	1.03163		171	84.9576	25.93	0.88857	1.03163		171	0.88857	1.03163		171	0.88857	1.03163	0.951589	0.751355	1	1
173		84.9577	8.78	0.00656	0.330444		173	84.9577	8.78	0.00656	0.330444		173	0.00656	0.330444		16676	0.00656	0.330444	0.0305977	0.0241593	1	1
172		84.9577	11.55	0.56229	0.881192		172	84.9577	11.55	0.56229	0.881192		172	0.56229	0.881192		172	0.56229	0.881192	0.763037	0.602478	1	1
174		84.9577	15.21	0.91589	0.97971		174	84.9577	15.21	0.91589	0.97971		174	0.91589	0.97971		174	0.91589	0.97971	0.964526	0.761569	1	1
176		84.9578	9.81	0.07612	0.660158		176	84.9578	9.81	0.07612	0.660158		176	0.07612	0.660158		176	0.07612	0.660158	0.194783	0.153797	1	1
[truncated: 16,834 more rows]
